# Supplementary material for: Structural Phylogenetics with Confidence
Source: Mol Biol Evol. 2020 Apr 17;37(9):2711–26. doi: 10.1093/molbev/msaa100 (PMC7475046; doi:10.1093/molbev/msaa100)
Supplement: msaa100_Supplementary_Data [file msaa100_supplementary_data.zip]

Archive with 5 entries (4 files):
- msaa100-Suppl_Data/
- msaa100-Suppl_Data/fltpage.sty
- msaa100-Suppl_Data/myplainnat.bst
- msaa100-Suppl_Data/references.bib
- msaa100-Suppl_Data/StructuralPhylogeny_MBE_SI_FINAL.pdf
