# Supplementary material for: Structural Phylogenetics with Confidence
Source: Mol Biol Evol. 2020 Apr 17;37(9):2711–26. doi: 10.1093/molbev/msaa100 (PMC7475046; doi:10.1093/molbev/msaa100)
Supplement: msaa100_Supplementary_Data [file msaa100_supplementary_data.zip › msaa100-Suppl_Data/fltpage.sty]

%%
%% This is file `fltpage.sty',
%% generated with the docstrip utility.
%%
%% The original source files were:
%%
%% fltpage.dtx  (with options: `package')
%% 
%% Copyright (C) 1998 by Sebastian Gross. All rights reserved.
%% 
%% 
%% This file is part of the fltpage package
%% 
%% IMPORTANT NOTICE:
%% 
%% This a tool or better yet, an experiments written by Sebastian Gross,
%% who is writing this not only for it utility value, but as part of the
%% process of learning LaTeX.  This utility is far from perfect, and
%% comments are welcome.
%% 
%% The usual disclaimers apply:  If it doesn't work right that's your problem!
%% 
%% The usual GNU-style conditions apply: If you change it, you take
%% the blame; if you pass it on, pass on all present conditions;
%% 
%% Error Reports in case of UNCHANGED versions to
%% 
%%       Sebastian Gross   <seppel@zedat.fu-berlin.de>
%% 
%%
%% \iffalse meta-comment
%% ===================================================================
%%  @LaTeX-package-file{
%%     author     = {Sebastian Gross},
%%     version    = {0.3},
%%     date       = {13 Nov 1998},
%%     filename   = {fltpage.dtx},
%%     email      = {seppel@zedat.fu-berlin.de},
%%     codetable  = {ISO/ASCII},
%%     keywords   = {LaTeX2e, float, table, figure, caption, FPfigure, FPtable},
%%     supported  = {yes},
%%     docstring  = {LaTeX package which defines new environments to place
%%                   captions of tables and figures on the facing/following page.}
%%  }
%% ===================================================================
%% \fi
\NeedsTeXFormat{LaTeX2e}
\ProvidesPackage{fltpage}[1998/10/29 v.0.3 Floats on full page (SMU)]
\RequirePackage{ifthen}
\RequirePackage{afterpage}
\newcounter{FP@figureC}
\newcounter{FP@tableC}
\newsavebox{\FP@floatCorpusBOX}
\newcommand*{\FP@guide}{}%
\newcommand*{\FP@guideStyle}{\slshape}
\newcommand*{\FP@guideOneside}{following page}
\newcommand*{\FP@guideTwoside}{facing page}
\newcommand*{\FP@guideAfter}{following page}
\newcommand*{\FP@guideBefore}{preceding page}
\newcommand*{\FP@guideFaceBefore}{preceding page}
\newcommand*{\FP@guideFaceAfter}{following page}
\newcommand*{\FP@separatorCaption}{\rule{\linewidth}{.4pt}}
\newcommand{\FP@positionLabel}{FP\@captype-\number\value{FP@\@captype C}-pos}
\newcommand{\FP@helpNote}[2]{%
  \typeout{FP#1 is inserted on page \pageref{#2}!}}%
\newcommand{\FP@floatOneside}{}
\newcommand{\FP@floatTwoside}{}
\newcommand{\FP@float}{}
\DeclareOption{german}{%
  \renewcommand{\FP@guideAfter}{n\"achste Seite}
  \renewcommand{\FP@guideBefore}{vorhergehende Seite}
  \renewcommand{\FP@guideOneside}{\FP@guideAfter}
  \renewcommand{\FP@guideFaceBefore}{gegen\"uberliegende Seite}
  \renewcommand{\FP@guideFaceAfter}{gegen\"uberliegende Seite}
  \renewcommand{\FP@guideTwoside}{\FP@guideFaceAfter}
  \PassOptionsToPackage{german}{varioref}
}%
\DeclareOption{varioref}{%
  \AtBeginDocument{%
    \RequirePackage{varioref}
    \ifthenelse{\equal{\reftextbefore}{\@empty}}%
      {}{\renewcommand{\FP@guideBefore}{\reftextbefore}}%
    \ifthenelse{\equal{\reftextafter}{\@empty}}%
      {}{\renewcommand{\FP@guideAfter}{\reftextafter}}%
    \renewcommand{\FP@guideOneside}{\FP@guideAfter}
    \ifthenelse{\equal{\reftextfacebefore}{\@empty}}%
      {}{\renewcommand{\FP@guideFaceBefore}{\reftextfacebefore}}%
    \ifthenelse{\equal{\reftextfaceafter}{\@empty}}%
      {}{\renewcommand{\FP@guideFaceAfter}{\reftextfaceafter}}%
    \renewcommand{\FP@guideTwoside}{\FP@guideFaceAfter}%
  }%
}%
\DeclareOption{closeFloats}{%
  \renewcommand{\FP@floatOneside}[3]{#3#2#1}%
  \renewcommand{\FP@floatTwoside}[4]{%
    \ifthenelse{\isodd{\pageref{#1}}}{#2#3#4}{#4#3#2}}%
}%
\DeclareOption{leftFloats}{%
  \renewcommand{\FP@floatOneside}[3]{#1#2#3}%
  \renewcommand{\FP@floatTwoside}[4]{%
    \ifthenelse{\isodd{\pageref{#1}}}{{#2#3#4}}{\afterpage{#2#3#4}}}%
  \renewcommand{\FP@guideOneside}{\FP@guideBefore}%
  \renewcommand{\FP@guideTwoside}{\FP@guideFaceBefore}%
}%
\DeclareOption{rightFloats}{%
  \renewcommand{\FP@floatOneside}[3]{#3#2#1}%
  \renewcommand{\FP@floatTwoside}[4]{%
    \ifthenelse{\isodd{\pageref{#1}}}{\afterpage{#4#3#2}}{{#4#3#2}}}%
  \renewcommand{\FP@guideOneside}{\FP@guideAfter}%
  \renewcommand{\FP@guideTwoside}{\FP@guideFaceAfter}%
}%
\DeclareOption{CaptionAfterwards}{\ExecuteOptions{leftFloats}}
\DeclareOption{CaptionBefore}{\ExecuteOptions{rightFloats}}%
\DeclareOption{draft}{%
  \renewcommand{\FP@helpNote}[2]{%
    \marginpar{Insertion of FP#1}%
    \typeout{FP#1 is inserted on page \pageref{#2}!}}%
}%
\DeclareOption{oneside}{%
  \renewcommand{\FP@guide}{\FP@guideStyle(\FP@guideOneside)}%
  \renewcommand{\FP@float}[4]{\FP@floatOneside{#2}{#3}{#4}}
}%
\DeclareOption{twoside}{%
  \renewcommand{\FP@guide}{\FP@guideStyle(\FP@guideTwoside)}%
  \renewcommand{\FP@float}[4]{\FP@floatTwoside{#1}{#2}{#3}{#4}}
}%
\DeclareOption{noSeparatorLine}{%
  \renewcommand{\FP@separatorCaption}{}
}
\DeclareOption{noHints}{%
  \AtBeginDocument{\renewcommand{\FP@guide}{}}
}%
\DeclareOption*{%
  \PackageWarning{fltpage}{Unknown option `\CurrentOption'!}%
  \PassOptionsToPackage{\currentOption}{varioref}
}%
\ExecuteOptions{closeFloats}
\ExecuteOptions{oneside}
\ProcessOptions*
\relax
\newcommand{\FP@floatBegin}[1]{%
  \gdef\@captype{#1}%
  \global\let\FP@savedCaptionCommand\caption%
  \global\let\FP@savedLabelCommand\label%
  \ifthenelse{\equal{\@captype}{figure}}
     {\global\let\old@Fnum\fnum@figure}%
     {\global\let\old@Fnum\fnum@table}%
  \let\FP@LabelText\@empty%
  \let\FP@CaptionText\@empty%
  \let\FP@optionalCaptionText\@empty%
  \renewcommand\label[1]{\gdef\FP@LabelText{##1}}%
  \renewcommand\caption[2][]{\gdef\FP@optionalCaptionText{##1}\gdef\FP@CaptionText{##2}}%
  \begin{lrbox}{\FP@floatCorpusBOX}%
}%
\newcommand{\FP@floatEnd}{%
  \end{lrbox}%
  \global\setbox\FP@floatCorpusBOX=\box\FP@floatCorpusBOX
  \stepcounter{FP@\@captype C}%
  \FP@savedLabelCommand{\FP@positionLabel}%
  \FP@helpNote{\@captype}{\FP@positionLabel}%
  \FP@float{\FP@positionLabel}% location label test
          {\begin{\@captype}[p!]
             \usebox{\FP@floatCorpusBOX}%
             \refstepcounter{\@captype}%
             \ifthenelse{\equal{\FP@LabelText}{\@empty}}
                {}{\FP@savedLabelCommand{\expandafter\protect\FP@LabelText}}%
          \end{\@captype}}
           {\addtocounter{\@captype}{-1}}
           {\begin{\@captype}[b!]%
             \ifthenelse{\equal{\FP@guide}{\@empty}}%
               {}{\ifthenelse{\equal{\@captype}{figure}}%
                   {\renewcommand{\fnum@figure}{\old@Fnum\ {\FP@guide}}}%
                   {\renewcommand{\fnum@table}{\old@Fnum\ {\FP@guide}}}}%
             \setlength{\abovecaptionskip}{2pt plus2pt minus 1pt} % length above caption
             \setlength{\belowcaptionskip}{2pt plus2pt minus 1pt} % length above caption
             \FP@separatorCaption%
             \ifthenelse{\equal{\FP@optionalCaptionText}{\@empty}}%
               {\FP@savedCaptionCommand{\expandafter\protect\FP@CaptionText}}%
               {\FP@savedCaptionCommand[\expandafter\protect\FP@optionalCaptionText]{\expandafter\protect\FP@CaptionText}}%
           \end{\@captype}}%
}%
\newenvironment{FPfigure}{\FP@floatBegin{figure}}{\FP@floatEnd}
\newenvironment{FPtable}{\FP@floatBegin{table}}{\FP@floatEnd}
\endinput
%%
%% End of file `fltpage.sty'.
