# Supplementary material for: Structural Phylogenetics with Confidence
Source: Mol Biol Evol. 2020 Apr 17;37(9):2711–26. doi: 10.1093/molbev/msaa100 (PMC7475046; doi:10.1093/molbev/msaa100)
Supplement: msaa100_Supplementary_Data [file msaa100_supplementary_data.zip › msaa100-Suppl_Data/references.bib]

%% This BibTeX bibliography file was created using BibDesk.
%% https://bibdesk.sourceforge.io/

%% Created for Jane Allison at 2019-03-14 13:54:17 +1300 


%% Saved with string encoding Unicode (UTF-8) 

@article{daura1999gromos,
	author = {Daura, X. and Gademann, K. and Jaun, B. and Seebach, D. and van Gunsteren, W.F. and Mark, A.E.},
	title = {Peptide Folding: When Simulation Meets Experiment},
	year = {2004},
	journal = {Angewandte Chemie International Edition},
	volume = {38},
	pages = {236--240},
}


@thesis{malik2018thesis,
	author = {Malik, A.J.},
	title = {Exploring Deep Phylogenies Using Protein Structures (doctoral thesis)},
	year = {2018},
	school = {Centre for Theoretical Chemistry and Physics, Institute of Natural and Mathematical Sciences, Massey University, Auckland New Zealand},
}

@article{lundin2009RNR,
   author = {Lundin, D. and Torrents, E. and Poole, A.M. and Sj\"oberg, B.-M.},
   title = {RNRdb, a curated database of the universal enzyme family ribonucleotide reductase, reveals a high level of misannotation in sequences deposited to Genbank},
   year = {2009},
   journal = {BMC Genomics},
   volume = {10},
   pages = {589},
   abstract = {Ribonucleotide reductases (RNRs) catalyse the only known de novo pathway for deoxyribonucleotide synthesis, and are therefore essential to DNA-based life. While ribonucleotide reduction has a single evolutionary origin, significant differences between RNRs nevertheless exist, notably in cofactor requirements, subunit composition and allosteric regulation. These differences result in distinct operational constraints (anaerobicity, iron/oxygen dependence and cobalamin dependence), and form the basis for the classification of RNRs into three classes.},
}


@article{storz2013globins,
   author = {Storz, JF and Opazo, JC and Hoffmann, FG},
   title = {Gene duplication, genome duplication, and the functional diversification of vertebrate globins},
   journal = {Mol Phyogenet Evol},
   volume = {66},
   number = {2},
   pages = {469--478},
   year = {2013},
}

@article{PDB2018,
    author = {wwPDB consortium },
    title = "{Protein Data Bank: the single global archive for 3D macromolecular structure data}",
    journal = {Nucleic Acids Research},
    volume = {47},
    number = {D1},
    pages = {D520-D528},
    year = {2018},
    month = {10},
    abstract = "{The Protein Data Bank (PDB) is the single global archive of experimentally determined three-dimensional (3D) structure data of biological macromolecules. Since 2003, the PDB has been managed by the Worldwide Protein Data Bank (wwPDB; wwpdb.org), an international consortium that collaboratively oversees deposition, validation, biocuration, and open access dissemination of 3D macromolecular structure data. The PDB Core Archive houses 3D atomic coordinates of more than 144 000 structural models of proteins, DNA/RNA, and their complexes with metals and small molecules and related experimental data and metadata. Structure and experimental data/metadata are also stored in the PDB Core Archive using the readily extensible wwPDB PDBx/mmCIF master data format, which will continue to evolve as data/metadata from new experimental techniques and structure determination methods are incorporated by the wwPDB. Impacts of the recently developed universal wwPDB OneDep deposition/validation/biocuration system and various methods-specific wwPDB Validation Task Forces on improving the quality of structures and data housed in the PDB Core Archive are described together with current challenges and future plans.}",
    issn = {0305-1048},
    doi = {10.1093/nar/gky949},
    url = {https://doi.org/10.1093/nar/gky949},
    eprint = {http://oup.prod.sis.lan/nar/article-pdf/47/D1/D520/27436045/gky949.pdf},
}


@article{lundin2015life,
   author = {Lundin, D. and Berggren, G. and Logan, D.T. and Sjöberg, B.-M.},
   title = {The Origin and Evolution of Ribonucleotide Reduction},
   volume = {5},
   pages = {604--636},
   journal = { Life},
   year = {2015}
}

@article{garau2005blactam,
	author = {Garau, Gianpiero and Di Guilmi, Anne Marie and Hall, Barry G.},
	title = {Structure-Based Phylogeny of the Metallo-$\beta$-Lactamases},
	volume = {49},
	number = {7},
	pages = {2778--2784},
	year = {2005},
	doi = {10.1128/AAC.49.7.2778-2784.2005},
	publisher = {American Society for Microbiology Journals},
	issn = {0066-4804},
	URL = {https://aac.asm.org/content/49/7/2778},
	eprint = {https://aac.asm.org/content/49/7/2778.full.pdf},
	journal = {Antimicrobial Agents and Chemotherapy}
}

@article{breitling2001scad,
    author = {Breitling, Rainer and Laubner, Daniela and Adamski, Jerzy},
    title = "{Structure-based Phylogenetic Analysis of Short-chain Alcohol Dehydrogenases and Reclassification of the 17beta-Hydroxysteroid Dehydrogenase Family}",
    journal = {Molecular Biology and Evolution},
    volume = {18},
    number = {12},
    pages = {2154-2161},
    year = {2001},
    month = {12},
    abstract = "{Short-chain alcohol dehydrogenases (SCAD) constitute a large and diverse family of ancient origin. Several of its members play an important role in human physiology and disease, especially in the metabolism of steroid substrates (e.g., prostaglandins, estrogens, androgens, and corticosteroids). Their involvement in common human disorders such as endocrine-related cancer, osteoporosis, and Alzheimer disease makes them an important candidate for drug targets. Recent phylogenetic analysis of SCAD is incomplete and does not allow any conclusions on very ancient divergences or on a functional characterization of novel proteins within this complex family. We have developed a 3D structure-based approach to establish the deep-branching pattern within the SCAD family. In this approach, pairwise superpositions of X-ray structures were used to calculate similarity scores as an input for a tree-building algorithm. The resulting phylogeny was validated by comparison with the results of sequence-based algorithms and biochemical data. It was possible to use the 3D data as a template for the reliable determination of the phylogenetic position of novel proteins as a first step toward functional predictions. We were able to discern new patterns in the phylogenetic relationships of the SCAD family, including a basal dichotomy of the 17beta-hydroxysteroid dehydrogenases (17beta-HSDs). These data provide an important contribution toward the development of type-specific inhibitors for 17beta-HSDs for the treatment and prevention of disease. Our structure-based phylogenetic approach can also be applied to increase the reliability of evolutionary reconstructions in other large protein families.}",
    issn = {0737-4038},
    doi = {10.1093/oxfordjournals.molbev.a003761},
    url = {https://doi.org/10.1093/oxfordjournals.molbev.a003761},
    eprint = {http://oup.prod.sis.lan/mbe/article-pdf/18/12/2154/23448840/mbev\_18\_12\_2154.pdf},
}

@Article{bujnicki2000ENase,
author="Bujnicki, Janusz M. ",
title="Phylogeny of the Restriction Endonuclease-Like Superfamily Inferred from Comparison of Protein Structures",
journal="Journal of Molecular Evolution",
year="2000",
month="Jan",
day="01",
volume="50",
number="1",
pages="39--44",
abstract="To date all attempts to derive a phyletic relationship among restriction endonucleases (ENases) from multiple sequence alignments have been limited by extreme divergence of these enzymes. Based on the approach of Johnson et al. (1990), I report for the first time the evolutionary tree of the ENase-like protein superfamily inferred from quantitative comparison of atomic coordinates of structurally characterized enzymes. The results presented are in harmony with previous comparisons obtained by crystallographic analyses. It is shown that $\lambda$-exonuclease initially diverged from the common ancestor and then two ``endonucleolytic'' families branched out, separating ``blunt end cutters'' from ``5{\textasciiacutex} four-base overhang cutters.'' These data may contribute to a better understanding of ENases and encourage the use of structure-based methods for inference of phylogenetic relationship among extremely divergent proteins. In addition, the comparison of three-dimensional structures of ENase-like domains provides a platform for further clustering analyses of sequence similarities among different branches of this large protein family, rational choice of homology modeling templates, and targets for protein engineering.",
issn="1432-1432",
doi="10.1007/s002399910005",
url="https://doi.org/10.1007/s002399910005"
}

@article{challis2012stochastic,
    author = {Challis, Christopher J. and Schmidler, Scott C.},
    title = "{A Stochastic Evolutionary Model for Protein Structure Alignment and Phylogeny}",
    journal = {Molecular Biology and Evolution},
    volume = {29},
    number = {11},
    pages = {3575-3587},
    year = {2012},
    month = {06},
    abstract = "{We present a stochastic process model for the joint evolution of protein primary and tertiary structure, suitable for use in alignment and estimation of phylogeny. Indels arise from a classic Links model, and mutations follow a standard substitution matrix, whereas backbone atoms diffuse in three-dimensional space according to an Ornstein–Uhlenbeck process. The model allows for simultaneous estimation of evolutionary distances, indel rates, structural drift rates, and alignments, while fully accounting for uncertainty. The inclusion of structural information enables phylogenetic inference on time scales not previously attainable with sequence evolution models. The model also provides a tool for testing evolutionary hypotheses and improving our understanding of protein structural evolution.}",
    issn = {0737-4038},
    doi = {10.1093/molbev/mss167},
    url = {https://doi.org/10.1093/molbev/mss167},
    eprint = {http://oup.prod.sis.lan/mbe/article-pdf/29/11/3575/3975311/mss167.pdf},
}

@article{sillitoe2018cath,
    author = {Sillitoe, Ian and Dawson, Natalie and Lewis, Tony E and Das, Sayoni and Lees, Jonathan G and Ashford, Paul and Tolulope, Adeyelu and Scholes, Harry M and Senatorov, Ilya and Bujan, Andra and Ceballos Rodriguez-Conde, Fatima and Dowling, Benjamin and Thornton, Janet and Orengo, Christine A},
    title = "{CATH: expanding the horizons of structure-based functional annotations for genome sequences}",
    journal = {Nucleic Acids Research},
    volume = {47},
    number = {D1},
    pages = {D280-D284},
    year = {2018},
    month = {11},
    abstract = "{This article provides an update of the latest data and developments within the CATH protein structure classification database (http://www.cathdb.info). The resource provides two levels of release: CATH-B, a daily snapshot of the latest structural domain boundaries and superfamily assignments, and CATH+, which adds layers of derived data, such as predicted sequence domains, functional annotations and functional clustering (known as Functional Families or FunFams). The most recent CATH+ release (version 4.2) provides a huge update in the coverage of structural data. This release increases the number of fully- classified domains by over 40\\% (from 308 999 to 434 857 structural domains), corresponding to an almost two- fold increase in sequence data (from 53 million to over 95 million predicted domains) organised into 6119 superfamilies. The coverage of high-resolution, protein PDB chains that contain at least one assigned CATH domain is now 90.2\\% (increased from 82.3\\% in the previous release). A number of highly requested features have also been implemented in our web pages: allowing the user to view an alignment between their query sequence and a representative FunFam structure and providing tools that make it easier to view the full structural context (multi-domain architecture) of domains and chains.}",
    issn = {0305-1048},
    doi = {10.1093/nar/gky1097},
    url = {https://doi.org/10.1093/nar/gky1097},
    eprint = {http://oup.prod.sis.lan/nar/article-pdf/47/D1/D280/27437266/gky1097.pdf},
}

@article {andreeva2019scop,
	Title = {The SCOP database in 2020: expanded classification of representative family and superfamily domains of known protein structures},
	Author = {Andreeva, Antonina and Kulesha, Eugene and Gough, Julian and Murzin, Alexey G},
	DOI = {10.1093/nar/gkz1064},
	Month = {November},
	Year = {2019},
	Journal = {Nucleic acids research},
	ISSN = {0305-1048},
	URL = {https://doi.org/10.1093/nar/gkz1064},
}

@article{illergard2009structcons,
author = {Illergård, Kristoffer and Ardell, David H. and Elofsson, Arne},
title = {Structure is three to ten times more conserved than sequence—A study of structural response in protein cores},
journal = {Proteins: Structure, Function, and Bioinformatics},
volume = {77},
number = {3},
pages = {499-508},
keywords = {protein structure, evolution, secondary structure, accessibility, residue contacts, RMSD},
doi = {10.1002/prot.22458},
url = {https://onlinelibrary.wiley.com/doi/abs/10.1002/prot.22458},
eprint = {https://onlinelibrary.wiley.com/doi/pdf/10.1002/prot.22458},
abstract = {Abstract Protein structures change during evolution in response to mutations. Here, we analyze the mapping between sequence and structure in a set of structurally aligned protein domains. To avoid artifacts, we restricted our attention only to the core components of these structures. We found that on average, using different measures of structural change, protein cores evolve linearly with evolutionary distance (amino acid substitutions per site). This is true irrespective of which measure of structural change we used, whether RMSD or discrete structural descriptors for secondary structure, accessibility, or contacts. This linear response allows us to quantify the claim that structure is more conserved than sequence. Using structural alphabets of similar cardinality to the sequence alphabet, structural cores evolve three to ten times slower than sequences. Although we observed an average linear response, we found a wide variance. Different domain families varied fivefold in structural response to evolution. An attempt to categorically analyze this variance among subgroups by structural and functional category revealed only one statistically significant trend. This trend can be explained by the fact that beta-sheets change faster than alpha-helices, most likely due to that they are shorter and that change occurs at the ends of the secondary structure elements. Proteins 2009. © 2009 Wiley-Liss, Inc.},
year = {2009}
}


@article{qiu1997gbsa,
	Author = {Qiu, D and Shenkin, P. S. and Hollinger, F. P. and Still, W. C.},
	Journal = {Journal of Physical Chemistry A},
	Number = {16},
	Pages = {3005--3014},
	Title = {The GB/SA continuum model for solvation. A fast analytical method for the calculation of approximate Born radii.},
	Volume = {101},
	Year = {1997}}

@article{boomsma2013phaistos,
	Abstract = {We present a new software framework for Markov chain Monte Carlo sampling for simulation, prediction, and inference of protein structure. The software package contains implementations of recent advances in Monte Carlo methodology, such as efficient local updates and sampling from probabilistic models of local protein structure. These models form a probabilistic alternative to the widely used fragment and rotamer libraries. Combined with an easily extendible software architecture, this makes PHAISTOS well suited for Bayesian inference of protein structure from sequence and/or experimental data. Currently, two force-fields are available within the framework: PROFASI and OPLS-AA/L, the latter including the generalized Born surface area solvent model. A flexible command-line and configuration-file interface allows users quickly to set up simulations with the desired configuration. PHAISTOS is released under the GNU General Public License v3.0. Source code and documentation are freely available from http://phaistos.sourceforge.net. The software is implemented in C++ and has been tested on Linux and OSX platforms. {\copyright} 2013 Wiley Periodicals, Inc.},
	Author = {Boomsma, Wouter and Frellsen, Jes and Harder, Tim and Bottaro, Sandro and Johansson, Kristoffer E. and Tian, Pengfei and Stovgaard, Kasper and Andreetta, Christian and Olsson, Simon and Valentin, Jan B. and Antonov, Lubomir D. and Christensen, Anders S. and Borg, Mikael and Jensen, Jan H. and Lindorff-Larsen, Kresten and Ferkinghoff-Borg, Jesper and Hamelryck, Thomas},
	Doi = {10.1002/jcc.23292},
	Eprint = {https://onlinelibrary.wiley.com/doi/pdf/10.1002/jcc.23292},
	Journal = {Journal of Computational Chemistry},
	Keywords = {Markov chain Monte Carlo simulation, protein structure, probabilistic models, local moves, conformational sampling},
	Number = {19},
	Pages = {1697-1705},
	Title = {PHAISTOS: A framework for Markov chain Monte Carlo simulation and inference of protein structure},
	Volume = {34},
	Years = {2013},
	Bdsk-Url-1 = {https://onlinelibrary.wiley.com/doi/abs/10.1002/jcc.23292},
	Bdsk-Url-2 = {https://doi.org/10.1002/jcc.23292}}

@misc{jones2001scipy,
	Author = {Eric Jones and Travis Oliphant and Pearu Peterson and others},
	Title = {{SciPy}: Open source scientific tools for {Python}},
	Url = {http://www.scipy.org/},
	Year = {2001--},
	Bdsk-Url-1 = {http://www.scipy.org/}}

@article{marino2005histone,
	Author = {Mari{\~n}o-Ram{\'{i}}rez, Leonardo and Kann, Maricel G and Shoemaker, Benjamin A and Landsman, David},
	Journal = {Expert Review of Proteomics},
	Number = {5},
	Pages = {719--729},
	Publisher = {Taylor \& Francis},
	Title = {Histone structure and nucleosome stability},
	Volume = {2},
	Year = {2005}}

@article{metcalf2017,
	Author = {Metcalf, Brian and Chuang, Chihyuan and Dufu, Kobina and Patel, Mira P and Silva-Garcia, Abel and Johnson, Carl and Lu, Qing and Partridge, James R and Patskovska, Larysa and Patskovsky, Yury and Almo, Steven C and Jacobson, Matthew P and Hua, Lan and Xu, Qing and Gwaltney, Stephen L and Yee, Calvin and Harris, Jason and Morgan, Bradley P and James, Joyce and Xu, Donghong and Hutchaleelaha, Athiwat and Paulvannan, Kumar and Oksenberg, Donna and Li, Zhe},
	Journal = {{\{}ACS{\}} Medicinal Chemistry Letters},
	Noopdoi = {10.1021/acsmedchemlett.6b00491},
	Noopmonth = {feb},
	Noopurl = {https://NOOPdoi.org/10.1021/acsmedchemlett.6b00491},
	Number = {3},
	Pages = {321--326},
	Publisher = {American Chemical Society ({\{}ACS{\}})},
	Title = {{Discovery of GBT440, an orally bioavailable R-state stabilizer of sickle cell hemoglobin}},
	Volume = {8},
	Year = {2017}}

@article{tame2000structures,
	Author = {Tame, Jeremy R H and Vallone, Beatrice},
	Journal = {Acta Crystallographica Section D: Biological Crystallography},
	Number = {7},
	Pages = {805--811},
	Publisher = {International Union of Crystallography},
	Title = {{The structures of deoxy human haemoglobin and the mutant Hb Tyr$\alpha$42His at 120 K}},
	Volume = {56},
	Year = {2000}}

@article{botstein1980theory,
	Author = {Botstein, David},
	Journal = {Annals of the New York Academy of Sciences},
	Number = {1},
	Pages = {484--491},
	Publisher = {Wiley Online Library},
	Title = {{A theory of modular evolution for bacteriophages}},
	Volume = {354},
	Year = {1980}}

@article{ponting2002natural,
	Author = {Ponting, Chris P and Russell, Robert R},
	Journal = {Annual Review of Biophysics and Biomolecular Structure},
	Number = {1},
	Pages = {45--71},
	Publisher = {Annual Reviews 4139 El Camino Way, PO Box 10139, Palo Alto, CA 94303-0139, USA},
	Title = {{The natural history of protein domains}},
	Volume = {31},
	Year = {2002}}

@incollection{dayhoff197822,
	Author = {Dayhoff, M O and Schwartz, R M and Orcutt, B C},
	Booktitle = {Atlas of Protein Sequence and Structure},
	Pages = {345--352},
	Publisher = {National Biomedical Research Foundation Silver Spring, MD},
	Title = {{22 A model of evolutionary change in proteins}},
	Volume = {5},
	Year = {1978}}

@article{dill1990dominant,
	Author = {Dill, Ken A},
	Journal = {Biochemistry},
	Number = {31},
	Pages = {7133--7155},
	Publisher = {ACS Publications},
	Title = {{Dominant forces in protein folding}},
	Volume = {29},
	Year = {1990}}

@article{wozniak2017correlated,
	Author = {Wozniak, P P and Vriend, G and Kotulska, M},
	Journal = {Bioinformatics},
	Number = {10},
	Pages = {1497--1504},
	Publisher = {Oxford University Press},
	Title = {{Correlated mutations select misfolded from properly folded proteins}},
	Volume = {33},
	Year = {2017}}

@article{huelsenbeck2001mrbayes,
	Author = {Huelsenbeck, John P and Ronquist, Fredrik},
	Journal = {Bioinformatics},
	Number = {8},
	Pages = {754--755},
	Publisher = {Oxford University Press},
	Title = {{MRBAYES: Bayesian inference of phylogenetic trees}},
	Volume = {17},
	Year = {2001}}

@article{kim1994multiple,
	Author = {Kim, Jin and Pramanik, Sakti and Chung, Moon Jung},
	Journal = {Bioinformatics},
	Number = {4},
	Pages = {419--426},
	Publisher = {Oxford University Press},
	Title = {{Multiple sequence alignment using simulated annealing}},
	Volume = {10},
	Year = {1994}}

@article{bapteste2009prokaryotic,
	Author = {Bapteste, Eric and O'Malley, Maureen A and Beiko, Robert G and Ereshefsky, Marc and Gogarten, J Peter and Franklin-Hall, Laura and Lapointe, Fran{\c{c}}ois-Joseph and Dupr{\'{e}}, John and Dagan, Tal and Boucher, Yan},
	Journal = {Biology Direct},
	Number = {1},
	Pages = {34},
	Publisher = {BioMed Central},
	Title = {{Prokaryotic evolution and the tree of life are two different things}},
	Volume = {4},
	Year = {2009}}

@article{quenouille1956notes,
	Author = {Quenouille, Maurice H},
	Journal = {Biometrika},
	Number = {3/4},
	Pages = {353--360},
	Publisher = {JSTOR},
	Title = {{Notes on bias in estimation}},
	Volume = {43},
	Year = {1956}}

@article{kim2007accuracy,
	Author = {Kim, Changhoon and Lee, Byungkook},
	Journal = {BMC Bioinformatics},
	Number = {1},
	Pages = {355},
	Publisher = {BioMed Central},
	Title = {{Accuracy of structure-based sequence alignment of automatic methods}},
	Volume = {8},
	Year = {2007}}

@article{csaba2009systematic,
	Author = {Csaba, Gergely and Birzele, Fabian and Zimmer, Ralf},
	Journal = {BMC Structural Biology},
	Number = {1},
	Pages = {23},
	Publisher = {BioMed Central},
	Title = {{Systematic comparison of SCOP and CATH: a new gold standard for protein structure analysis}},
	Volume = {9},
	Year = {2009}}

@incollection{efron1992bootstrap,
	Author = {Efron, Bradley},
	Booktitle = {Breakthroughs in Statistics},
	Pages = {569--593},
	Publisher = {Springer},
	Title = {{Bootstrap methods: another look at the jackknife}},
	Year = {1992}}

@article{babine1997molecular,
	Author = {Babine, Robert E and Bender, Steven L},
	Journal = {Chemical Reviews},
	Number = {5},
	Pages = {1359--1472},
	Publisher = {ACS Publications},
	Title = {{Molecular recognition of protein- ligand complexes: applications to drug design}},
	Volume = {97},
	Year = {1997}}

@article{carlson2002protein,
	Author = {Carlson, Heather A},
	Journal = {Current Opinion in Chemical Biology},
	Number = {4},
	Pages = {447--452},
	Publisher = {Elsevier},
	Title = {{Protein flexibility and drug design: how to hit a moving target}},
	Volume = {6},
	Year = {2002}}

@article{bastolla2017evolution,
	Author = {Bastolla, Ugo and Dehouck, Yves and Echave, Julian},
	Journal = {Current Opinion in Structural Biology},
	Pages = {59--66},
	Publisher = {Elsevier},
	Title = {{What evolution tells us about protein physics, and protein physics tells us about evolution}},
	Volume = {42},
	Year = {2017}}

@article{edgar2006multiple,
	Author = {Edgar, Robert C and Batzoglou, Serafim},
	Journal = {Current Opinion in Structural Biology},
	Number = {3},
	Pages = {368--373},
	Publisher = {Elsevier},
	Title = {{Multiple sequence alignment}},
	Volume = {16},
	Year = {2006}}

@article{pearson2013introduction,
	Author = {Pearson, William R},
	Journal = {Current Protocols in Bioinformatics},
	Pages = {1--3},
	Publisher = {Wiley Online Library},
	Title = {{An introduction to sequence similarity (``homology") searching}},
	Year = {2013}}

@article{felsenstein1985confidence,
	Author = {Felsenstein, Joseph},
	Journal = {Evolution},
	Number = {4},
	Pages = {783--791},
	Publisher = {Wiley Online Library},
	Title = {{Confidence limits on phylogenies: an approach using the bootstrap}},
	Volume = {39},
	Year = {1985}}

@article{cavalli1967phylogenetic,
	Author = {Cavalli-Sforza, Luigi L and Edwards, Anthony W F},
	Journal = {Evolution},
	Number = {3},
	Pages = {550--570},
	Publisher = {Wiley Online Library},
	Title = {{Phylogenetic analysis: models and estimation procedures}},
	Volume = {21},
	Year = {1967}}

@article{tatusova1999blast,
	Author = {Tatusova, Tatiana A and Madden, Thomas L},
	Journal = {FEMS Microbiology Letters},
	Number = {2},
	Pages = {247--250},
	Publisher = {Wiley Online Library},
	Title = {{BLAST 2 Sequences, a new tool for comparing protein and nucleotide sequences}},
	Volume = {174},
	Year = {1999}}

@article{rost1997protein,
	Author = {Rost, Burkhard},
	Journal = {Folding and Design},
	Pages = {S19-S24},
	Publisher = {Elsevier},
	Title = {{Protein structures sustain evolutionary drift}},
	Volume = {2},
	Year = {1997}}

@incollection{fiser2017comparative,
	Author = {Fiser, Andr{\'{a}}s},
	Booktitle = {Protein Structure to Function with Bioinformatics},
	Pages = {91--134},
	Publisher = {Springer},
	Title = {{Comparative protein structure modelling}},
	Year = {2017}}

@article{do2005probcons,
	Author = {Do, Chuong B and Mahabhashyam, Mahathi S P and Brudno, Michael and Batzoglou, Serafim},
	Journal = {Genome Research},
	Number = {2},
	Pages = {330--340},
	Publisher = {Cold Spring Harbor Lab},
	Title = {{ProbCons: Probabilistic consistency-based multiple sequence alignment}},
	Volume = {15},
	Year = {2005}}

@article{sousounis2012conservation,
	Author = {Sousounis, Konstantinos and Haney, Carl E and Cao, Jin and Sunchu, Bharath and Tsonis, Panagiotis A},
	Journal = {Human Genomics},
	Number = {1},
	Pages = {10},
	Publisher = {BioMed Central},
	Title = {{Conservation of the three-dimensional structure in non-homologous or unrelated proteins}},
	Volume = {6},
	Year = {2012}}

@article{berman2000pdb,
	Author = {Berman, Helen M and Westbrook, John and Feng, Zukang and Gilliland, Gary and Bhat, Talapady N and Weissig, Helge and Shindyalov, Ilya N and Bourne, Philip E},
	Journal = {Nucleic Acids Research},
	Pages = {235--242},
	Title = {The Protein Data Bank},
	Url = {www.rcsb.org},
	Volume = {28},
	Year = {2000},
	Bdsk-Url-1 = {www.rcsb.org}}

@incollection{berman2006protein,
	Author = {Berman, Helen M and Westbrook, John and Feng, Zukang and Gilliland, Gary and Bhat, Talapady N and Weissig, Helge and Shindyalov, Ilya N and Bourne, Philip E},
	Booktitle = {International Tables for Crystallography Volume F: Crystallography of Biological Macromolecules},
	Pages = {675--684},
	Publisher = {Springer},
	Title = {{The Protein Data Bank}},
	Year = {2006}}

@article{van2017dna,
	Author = {van Eijk, Erika and Wittekoek, Bert and Kuijper, Ed J and Smits, Wiep Klaas},
	Journal = {Journal of Antimicrobial Chemotherapy},
	Number = {5},
	Pages = {1275--1284},
	Publisher = {Oxford University Press},
	Title = {{DNA replication proteins as potential targets for antimicrobials in drug-resistant bacterial pathogens}},
	Volume = {72},
	Year = {2017}}

@article{lundin2012,
	Author = {Lundin, Daniel and Poole, Anthony M and Sj{\"{o}}berg, Britt-Marie and H{\"{o}}gbom, Martin},
	Date-Modified = {2019-03-14 00:54:17 +0000},
	Journal = {Journal of Biological Chemistry},
	Number = {24},
	Pages = {20565--20575},
	Publisher = {ASBMB},
	Title = {{Use of structural phylogenetic networks for classification of the ferritin-like superfamily}},
	Volume = {287},
	Year = {2012}}

@article{dautant2010crystal,
	Author = {Dautant, Alain and Velours, Jean and Giraud, Marie-France},
	Journal = {Journal of Biological Chemistry},
	Number = {38},
	Pages = {29502--29510},
	Publisher = {ASBMB},
	Title = {{Crystal structure of the Mg\textperiodcentered ADP-inhibited state of the yeast F1c10-ATP synthase}},
	Volume = {285},
	Year = {2010}}

@article{joseph2010origins,
	Author = {Joseph, Rhawn and Schild, Rudolf},
	Journal = {Journal of Cosmology},
	Number = {1},
	Pages = {1616--1670},
	Title = {{Origins, evolution, and distribution of life in the cosmos: panspermia, genetics, microbes, and viral visitors from the stars}},
	Volume = {7},
	Year = {2010}}

@article{franceus2017correlated,
	Author = {Franceus, Jorick and Verhaeghe, Tom and Desmet, Tom},
	Journal = {Journal of Industrial Microbiology {\&} Biotechnology},
	Number = {4-5},
	Pages = {687--695},
	Publisher = {Springer},
	Title = {{Correlated positions in protein evolution and engineering}},
	Volume = {44},
	Year = {2017}}

@article{chandonia2017scope,
	Author = {Chandonia, John-Marc and Fox, Naomi K and Brenner, Steven E},
	Journal = {Journal of Molecular Biology},
	Number = {3},
	Pages = {348--355},
	Publisher = {Elsevier},
	Title = {{SCOPe: Manual curation and artifact removal in the structural classification of proteins--extended Database}},
	Volume = {429},
	Year = {2017}}

@article{taylor1989protein,
	Author = {Taylor, William R and Orengo, Christine A},
	Journal = {Journal of Molecular Biology},
	Number = {1},
	Pages = {1--22},
	Publisher = {Elsevier},
	Title = {{Protein structure alignment}},
	Volume = {208},
	Year = {1989}}

@article{murzin1995scop,
	Author = {Murzin, Alexey G and Brenner, Steven E and Hubbard, Tim and Chothia, Cyrus},
	Journal = {Journal of Molecular Biology},
	Number = {4},
	Pages = {536--540},
	Publisher = {Elsevier},
	Title = {{SCOP: a structural classification of proteins database for the investigation of sequences and structures}},
	Volume = {247},
	Year = {1995}}

@article{needleman1970general,
	Author = {Needleman, Saul B and Wunsch, Christian D},
	Journal = {Journal of Molecular Biology},
	Number = {3},
	Pages = {443--453},
	Publisher = {Elsevier},
	Title = {{A general method applicable to the search for similarities in the amino acid sequence of two proteins}},
	Volume = {48},
	Year = {1970}}

@article{smith1981identification,
	Author = {Smith, Temple F and Waterman, Michael S},
	Journal = {Journal of Molecular Biology},
	Number = {1},
	Pages = {195--197},
	Publisher = {Elsevier},
	Title = {{Identification of common molecular subsequences}},
	Volume = {147},
	Year = {1981}}

@article{o20043dcoffee,
	Author = {O'Sullivan, Orla and Suhre, Karsten and Abergel, Chantal and Higgins, Desmond G and Notredame, Cedric},
	Journal = {Journal of Molecular Biology},
	Number = {2},
	Pages = {385--395},
	Publisher = {Elsevier},
	Title = {{3DCoffee: combining protein sequences and structures within multiple sequence alignments}},
	Volume = {340},
	Year = {2004}}

@article{notredame2000t,
	Author = {Notredame, C{\'{e}}dric and Higgins, Desmond G and Heringa, Jaap},
	Journal = {Journal of Molecular Biology},
	Number = {1},
	Pages = {205--217},
	Publisher = {Elsevier},
	Title = {{T-Coffee: A novel method for fast and accurate multiple sequence alignment}},
	Volume = {302},
	Year = {2000}}

@article{yona2002within,
	Author = {Yona, Golan and Levitt, Michael},
	Journal = {Journal of Molecular Biology},
	Number = {5},
	Pages = {1257--1275},
	Publisher = {Elsevier},
	Title = {{Within the twilight zone: a sensitive profile-profile comparison tool based on information theory}},
	Volume = {315},
	Year = {2002}}

@article{vogt1995assessment,
	Author = {Vogt, Gerhard and Etzold, Thure and Argos, Patrick},
	Journal = {Journal of Molecular Biology},
	Number = {4},
	Pages = {816--831},
	Publisher = {Elsevier},
	Title = {{An assessment of amino acid exchange matrices in aligning protein sequences: the twilight zone revisited}},
	Volume = {249},
	Year = {1995}}

@article{hasegawa1985dating,
	Author = {Hasegawa, Masami and Kishino, Hirohisa and Yano, Takaaki},
	Journal = {Journal of Molecular Evolution},
	Number = {2},
	Pages = {160--174},
	Publisher = {Springer},
	Title = {{Dating of the human-ape splitting by a molecular clock of mitochondrial DNA}},
	Volume = {22},
	Year = {1985}}

@article{felsenstein1981evolutionary,
	Author = {Felsenstein, Joseph},
	Journal = {Journal of Molecular Evolution},
	Number = {6},
	Pages = {368--376},
	Publisher = {Springer},
	Title = {{Evolutionary trees from DNA sequences: a maximum likelihood approach}},
	Volume = {17},
	Year = {1981}}

@article{kimura1980simple,
	Author = {Kimura, Motoo},
	Journal = {Journal of Molecular Evolution},
	Number = {2},
	Pages = {111--120},
	Publisher = {Springer},
	Title = {{A simple method for estimating evolutionary rates of base substitutions through comparative studies of nucleotide sequences}},
	Volume = {16},
	Year = {1980}}

@article{tavare1986some,
	Author = {Tavar{\'{e}}, Simon},
	Journal = {Lectures on Mathematics in the Life Sciences},
	Number = {2},
	Pages = {57--86},
	Title = {{Some probabilistic and statistical problems in the analysis of DNA sequences}},
	Volume = {17},
	Year = {1986}}

@article{jukes1969evolution,
	Author = {Jukes, Thomas H and Cantor, Charles R and Munro, H N},
	Journal = {Mammalian Protein Metabolism},
	Number = {21},
	Pages = {132},
	Publisher = {New York},
	Title = {{Evolution of protein molecules}},
	Volume = {3},
	Year = {1969}}

@article{challis2012stochastic,
	Author = {Challis, Christopher J and Schmidler, Scott C},
	Journal = {Molecular Biology and Evolution},
	Number = {11},
	Pages = {3575--3587},
	Publisher = {Oxford University Press},
	Title = {{A stochastic evolutionary model for protein structure alignment and phylogeny}},
	Volume = {29},
	Year = {2012}}

@article{saitou1987neighbor,
	Author = {Saitou, Naruya and Nei, Masatoshi},
	Journal = {Molecular Biology and Evolution},
	Number = {4},
	Pages = {406--425},
	Title = {{The neighbor-joining method: a new method for reconstructing phylogenetic trees.}},
	Volume = {4},
	Year = {1987}}

@article{mcclure1994comparative,
	Author = {McClure, Marcella A and Vasi, Taha K and Fitch, Walter M},
	Journal = {Molecular Biology and Evolution},
	Number = {4},
	Pages = {571--592},
	Title = {{Comparative analysis of multiple protein-sequence alignment methods.}},
	Volume = {11},
	Year = {1994}}

@article{herman2014simultaneous,
	Author = {Herman, Joseph L and Challis, Christopher J and Nov{\'{a}}k, {\'{A}}d{\'{a}}m and Hein, Jotun and Schmidler, Scott C},
	Journal = {Molecular Biology and Evolution},
	Number = {9},
	Pages = {2251--2266},
	Publisher = {Oxford University Press},
	Title = {{Simultaneous Bayesian estimation of alignment and phylogeny under a joint model of protein sequence and structure}},
	Volume = {31},
	Year = {2014}}

@incollection{petersen1998molecules,
	Author = {Petersen, Gitte and Seberg, Ole},
	Booktitle = {Molecular Tools for Screening Biodiversity},
	Pages = {359--364},
	Publisher = {Springer},
	Title = {{Molecules vs morphology}},
	Year = {1998}}

@article{hartl1996molecular,
	Author = {Hartl, F Ulrich},
	Journal = {Nature},
	Number = {6583},
	Pages = {571},
	Publisher = {Nature Publishing Group},
	Title = {{Molecular chaperones in cellular protein folding}},
	Volume = {381},
	Year = {1996}}

@article{theobald2010formal,
	Author = {Theobald, Douglas L},
	Journal = {Nature},
	Number = {7295},
	Pages = {219--222},
	Publisher = {Nature Research},
	Title = {{A formal test of the theory of universal common ancestry}},
	Volume = {465},
	Year = {2010}}

@article{steel1988loss,
	Author = {Steel, M A and Hendy, M D and Penny, D},
	Journal = {Nature},
	Number = {6195},
	Pages = {118},
	Publisher = {Springer},
	Title = {{Loss of information in genetic distances}},
	Volume = {336},
	Year = {1988}}

@article{maher1988impact,
	Author = {Maher, Kevin A and Stevenson, David J},
	Journal = {Nature},
	Number = {6157},
	Pages = {612--614},
	Publisher = {Nature Publishing Group},
	Title = {{Impact frustration of the origin of life}},
	Volume = {331},
	Year = {1988}}

@article{hug2016new,
	Author = {Hug, Laura A and Baker, Brett J and Anantharaman, Karthik and Brown, Christopher T and Probst, Alexander J and Castelle, Cindy J and Butterfield, Cristina N and Hernsdorf, Alex W and Amano, Yuki and Ise, Kotaro},
	Journal = {Nature Microbiology},
	Pages = {16048},
	Publisher = {Nature Publishing Group},
	Title = {{A new view of the tree of life}},
	Volume = {1},
	Year = {2016}}

@article{santos2017comprehensive,
	Author = {Santos, Rita and Ursu, Oleg and Gaulton, Anna and Bento, A Patr$\backslash$'$\backslash$icia and Donadi, Ramesh S and Bologa, Cristian G and Karlsson, Anneli and Al-Lazikani, Bissan and Hersey, Anne and Oprea, Tudor I},
	Journal = {Nature Reviews Drug discovery},
	Number = {1},
	Pages = {19--34},
	Publisher = {Nature Research},
	Title = {{A comprehensive map of molecular drug targets}},
	Volume = {16},
	Year = {2017}}

@article{edgar2004muscle,
	Author = {Edgar, Robert C},
	Journal = {Nucleic Acids Research},
	Number = {5},
	Pages = {1792--1797},
	Publisher = {Oxford University Press},
	Title = {{MUSCLE: multiple sequence alignment with high accuracy and high throughput}},
	Volume = {32},
	Year = {2004}}

@article{notredame1996saga,
	Author = {Notredame, C{\'{e}}dric and Higgins, Desmond G},
	Journal = {Nucleic Acids Research},
	Number = {8},
	Pages = {1515--1524},
	Publisher = {Oxford University Press},
	Title = {{SAGA: sequence alignment by genetic algorithm}},
	Volume = {24},
	Year = {1996}}

@article{acland2014database,
	Author = {Acland, Abigail and Agarwala, Richa and Barrett, Tanya and Beck, Jeff and Benson, Dennis A and Bollin, Colleen and Bolton, Evan and Bryant, Stephen H and Canese, Kathi and Church, Deanna M},
	Journal = {Nucleic Acids Research},
	Number = {Database Issue},
	Pages = {D7},
	Publisher = {Oxford University Press},
	Title = {{Database resources of the national center for biotechnology information}},
	Volume = {42},
	Year = {2014}}

@article{finn2016pfam,
	Author = {Finn, Robert D and Coggill, Penelope and Eberhardt, Ruth Y and Eddy, Sean R and Mistry, Jaina and Mitchell, Alex L and Potter, Simon C and Punta, Marco and Qureshi, Matloob and Sangrador-Vegas, Amaia},
	Journal = {Nucleic Acids Research},
	Number = {D1},
	Pages = {D279 - D285},
	Publisher = {Oxford University Press},
	Title = {{The Pfam protein families database: towards a more sustainable future}},
	Volume = {44},
	Year = {2016}}

@article{finn2013pfam,
	Author = {Finn, Robert D and Bateman, Alex and Clements, Jody and Coggill, Penelope and Eberhardt, Ruth Y and Eddy, Sean R and Heger, Andreas and Hetherington, Kirstie and Holm, Liisa and Mistry, Jaina},
	Journal = {Nucleic Acids Research},
	Number = {D1},
	Pages = {D222 - D230},
	Publisher = {Oxford University Press},
	Title = {{Pfam: the protein families database}},
	Volume = {42},
	Year = {2013}}

@article{uniprot2017uniprot,
	Author = {Consortium, UniProt},
	Journal = {Nucleic Acids Research},
	Number = {D1},
	Pages = {D158 - D169},
	Publisher = {Oxford Univ Press},
	Title = {{UniProt: the universal protein knowledgebase}},
	Volume = {45},
	Year = {2017}}

@article{zhang2005tm,
	Author = {Zhang, Yang and Skolnick, Jeffrey},
	Journal = {Nucleic Acids Research},
	Number = {7},
	Pages = {2302--2309},
	Publisher = {Oxford University Press},
	Title = {{TM-align: a protein structure alignment algorithm based on the TM-score}},
	Volume = {33},
	Year = {2005}}

@article{ye2004fatcat,
	Author = {Ye, Yuzhen and Godzik, Adam},
	Journal = {Nucleic Acids Research},
	Number = {suppl{\_}2},
	Pages = {W582 - W585},
	Publisher = {Oxford University Press},
	Title = {{FATCAT: a web server for flexible structure comparison and structure similarity searching}},
	Volume = {32},
	Year = {2004}}

@article{apweiler2001interpro,
	Author = {Apweiler, Rolf and Attwood, Terri K and Bairoch, Amos and Bateman, Alex and Birney, Ewan and Biswas, Margaret and Bucher, Philipp and Cerutti, Lorenzo and Corpet, Florence and Croning, Michael D R},
	Journal = {Nucleic Acids Research},
	Number = {1},
	Pages = {37--40},
	Publisher = {Oxford University Press},
	Title = {{The InterPro database, an integrated documentation resource for protein families, domains and functional sites}},
	Volume = {29},
	Year = {2001}}

@article{finn2006pfam,
	Author = {Finn, Robert D and Mistry, Jaina and Schuster-B{\"{o}}ckler, Benjamin and Griffiths-Jones, Sam and Hollich, Volker and Lassmann, Timo and Moxon, Simon and Marshall, Mhairi and Khanna, Ajay and Durbin, Richard},
	Journal = {Nucleic Acids Research},
	Number = {suppl{\_}1},
	Pages = {D247 - D251},
	Publisher = {Oxford University Press},
	Title = {{Pfam: clans, web tools and services}},
	Volume = {34},
	Year = {2006}}

@article{kanehisa2000kegg,
	Author = {Kanehisa, Minoru and Goto, Susumu},
	Journal = {Nucleic Acids Research},
	Number = {1},
	Pages = {27--30},
	Publisher = {Oxford University Press},
	Title = {{KEGG: kyoto encyclopedia of genes and genomes}},
	Volume = {28},
	Year = {2000}}

@article{oberbeck1989estimates,
	Author = {Oberbeck, Verne R and Fogleman, Guy},
	Journal = {Origins of Life and Evolution of the Biosphere},
	Number = {6},
	Pages = {549--560},
	Publisher = {Springer},
	Title = {{Estimates of the maximum time required to originate life}},
	Volume = {19},
	Year = {1989}}

@article{notredame2002recent,
	Author = {Notredame, C{\'{e}}dric},
	Journal = {Pharmacogenomics},
	Number = {1},
	Pages = {131--144},
	Publisher = {Future Medicine},
	Title = {{Recent progress in multiple sequence alignment: a survey}},
	Volume = {3},
	Year = {2002}}

@article{cvicek2016structure,
	Author = {Cvicek, Vaclav and {Goddard III}, William A and Abrol, Ravinder},
	Journal = {PLoS Computational Biology},
	Number = {3},
	Pages = {e1004805},
	Publisher = {Public Library of Science},
	Title = {{Structure-based sequence alignment of the transmembrane domains of all human GPCRs: Phylogenetic, structural and functional implications}},
	Volume = {12},
	Year = {2016}}

@article{eigen2002error,
	Author = {Eigen, Manfred},
	Journal = {Proceedings of the National Academy of Sciences},
	Number = {21},
	Pages = {13374--13376},
	Publisher = {National Acad Sciences},
	Title = {{Error catastrophe and antiviral strategy}},
	Volume = {99},
	Year = {2002}}

@article{castoe2009evidence,
	Author = {Castoe, Todd A and de Koning, A P Jason and Kim, Hyun-Min and Gu, Wanjun and Noonan, Brice P and Naylor, Gavin and Jiang, Zhi J and Parkinson, Christopher L and Pollock, David D},
	Journal = {Proceedings of the National Academy of Sciences},
	Number = {22},
	Pages = {8986--8991},
	Publisher = {National Acad Sciences},
	Title = {{Evidence for an ancient adaptive episode of convergent molecular evolution}},
	Volume = {106},
	Year = {2009}}

@article{woese1990towards,
	Author = {Woese, Carl R and Kandler, Otto and Wheelis, Mark L},
	Journal = {Proceedings of the National Academy of Sciences},
	Number = {12},
	Pages = {4576--4579},
	Publisher = {National Acad Sciences},
	Title = {{Towards a natural system of organisms: proposal for the domains Archaea, Bacteria, and Eucarya.}},
	Volume = {87},
	Year = {1990}}

@article{woese1977phylogenetic,
	Author = {Woese, Carl R and Fox, George E},
	Journal = {Proceedings of the National Academy of Sciences},
	Number = {11},
	Pages = {5088--5090},
	Publisher = {National Acad Sciences},
	Title = {{Phylogenetic structure of the prokaryotic domain: the primary kingdoms}},
	Volume = {74},
	Year = {1977}}

@article{henikoff1992amino,
	Author = {Henikoff, Steven and Henikoff, Jorja G},
	Journal = {Proceedings of the National Academy of Sciences},
	Number = {22},
	Pages = {10915--10919},
	Publisher = {National Acad Sciences},
	Title = {{Amino acid substitution matrices from protein blocks}},
	Volume = {89},
	Year = {1992}}

@article{malkowski2007blocking,
	Author = {Malkowski, Michael G and Quartley, Erin and Friedman, Alan E and Babulski, Julie and Kon, Yoshiko and Wolfley, Jennifer and Said, Meriem and Luft, Joseph R and Phizicky, Eric M and DeTitta, George T},
	Journal = {Proceedings of the National Academy of Sciences},
	Number = {16},
	Pages = {6678--6683},
	Publisher = {National Acad Sciences},
	Title = {{Blocking S-adenosylmethionine synthesis in yeast allows selenomethionine incorporation and multiwavelength anomalous dispersion phasing}},
	Volume = {104},
	Year = {2007}}

@article{dawson2017cath,
	Author = {Dawson, Natalie L and Sillitoe, Ian and Lees, Jonathan G and Lam, Su Datt and Orengo, Christine A},
	Journal = {Protein Bioinformatics: From Protein Modifications and Networks to Proteomics},
	Pages = {79--110},
	Publisher = {Springer},
	Title = {{CATH-Gene3D: Generation of the resource and its use in obtaining structural and functional annotations for protein sequences}},
	Year = {2017}}

@article{pollock1997effectiveness,
	Author = {Pollock, D D and Taylor, W R},
	Journal = {Protein Engineering},
	Number = {6},
	Pages = {647--657},
	Title = {{Effectiveness of correlation analysis in identifying protein residues undergoing correlated evolution.}},
	Volume = {10},
	Year = {1997}}

@article{rost1999twilight,
	Author = {Rost, Burkhard},
	Journal = {Protein Engineering},
	Number = {2},
	Pages = {85--94},
	Publisher = {Oxford Univ Press},
	Title = {{Twilight zone of protein sequence alignments}},
	Volume = {12},
	Year = {1999}}

@article{shindyalov1998protein,
	Author = {Shindyalov, Ilya N and Bourne, Philip E},
	Journal = {Protein Engineering},
	Number = {9},
	Pages = {739--747},
	Title = {{Protein structure alignment by incremental combinatorial extension (CE) of the optimal path.}},
	Volume = {11},
	Year = {1998}}

@article{ortiz2002mammoth,
	Author = {Ortiz, Angel R and Strauss, Charlie E M and Olmea, Osvaldo},
	Journal = {Protein Science},
	Number = {11},
	Pages = {2606--2621},
	Publisher = {Wiley Online Library},
	Title = {{MAMMOTH (matching molecular models obtained from theory): an automated method for model comparison}},
	Volume = {11},
	Year = {2002}}

@article{day2003consensus,
	Author = {Day, Ryan and Beck, David A C and Armen, Roger S and Daggett, Valerie},
	Journal = {Protein Science},
	Number = {10},
	Pages = {2150--2160},
	Publisher = {Wiley Online Library},
	Title = {{A consensus view of fold space: combining SCOP, CATH, and the Dali Domain Dictionary}},
	Volume = {12},
	Year = {2003}}

@article{wang2004scoring,
	Author = {Wang, Guoli and Dunbrack, Roland L},
	Journal = {Protein Science},
	Number = {6},
	Pages = {1612--1626},
	Publisher = {Wiley Online Library},
	Title = {{Scoring profile-to-profile sequence alignments}},
	Volume = {13},
	Year = {2004}}

@article{webb2014protein,
	Author = {Webb, Benjamin and Sali, Andrej},
	Journal = {Protein Structure Prediction},
	Pages = {1--15},
	Publisher = {Springer},
	Title = {{Protein structure modeling with MODELLER}},
	Year = {2014}}

@article{coulson2002unifold,
	Author = {Coulson, Andrew F W and Moult, John},
	Journal = {Proteins: Structure, Function, and Bioinformatics},
	Number = {1},
	Pages = {61--71},
	Publisher = {Wiley Online Library},
	Title = {{A unifold, mesofold, and superfold model of protein fold use}},
	Volume = {46},
	Year = {2002}}

@article{kosloff2008sequence,
	Author = {Kosloff, Mickey and Kolodny, Rachel},
	Journal = {Proteins: Structure, Function, and Bioinformatics},
	Number = {2},
	Pages = {891--902},
	Publisher = {Wiley Online Library},
	Title = {{Sequence-similar, structure-dissimilar protein pairs in the PDB}},
	Volume = {71},
	Year = {2008}}

@article{sneath1963principles,
	Author = {Sneath, A and Sokal, R R},
	Journal = {San Francisco and London I},
	Title = {{Principles of numerical taxonomy}},
	Volume = {963},
	Year = {1963}}

@article{wray1996molecular,
	Author = {Wray, Gregory A and Levinton, Jeffrey S and Shapiro, Leo H},
	Journal = {Science},
	Number = {5287},
	Pages = {568--573},
	Publisher = {JSTOR},
	Title = {{Molecular evidence for deep Precambrian divergences among metazoan phyla}},
	Volume = {274},
	Year = {1996}}

@article{doolittle1999phylogenetic,
	Author = {Doolittle, W Ford},
	Journal = {Science},
	Number = {5423},
	Pages = {2124--2128},
	Publisher = {American Association for the Advancement of Science},
	Title = {{Phylogenetic classification and the universal tree}},
	Volume = {284},
	Year = {1999}}

@article{fitch1967construction,
	Author = {Fitch, Walter M and Margoliash, Emanuel},
	Journal = {Science},
	Number = {3760},
	Pages = {279--284},
	Title = {{Construction of phylogenetic trees}},
	Volume = {155},
	Year = {1967}}

@article{baldauf2000kingdom,
	Author = {Baldauf, Sandra L and Roger, A J and Wenk-Siefert, I and Doolittle, W Ford},
	Journal = {Science},
	Number = {5493},
	Pages = {972--977},
	Publisher = {American Association for the Advancement of Science},
	Title = {{A kingdom-level phylogeny of eukaryotes based on combined protein data}},
	Volume = {290},
	Year = {2000}}

@article{dill2012protein,
	Author = {Dill, Ken A and MacCallum, Justin L},
	Journal = {Science},
	Number = {6110},
	Pages = {1042--1046},
	Publisher = {American Association for the Advancement of Science},
	Title = {{The protein-folding problem, 50 years on}},
	Volume = {338},
	Year = {2012}}

@article{connolly1983solvent,
	Author = {Connolly, Michael L},
	Journal = {Science},
	Number = {4612},
	Pages = {709--713},
	Title = {{Solvent-accessible surfaces of proteins and nucleic acids}},
	Volume = {221},
	Year = {1983}}

@article{Saint-Legere1501860,
	Author = {Saint-L{\'{e}}ger, Ad{\'{e}}la$\backslash$"$\backslash$ide and Bello, Carla and Dans, Pablo D and Torres, Adrian Gabriel and Novoa, Eva Maria and Camacho, Noelia and Orozco, Modesto and Kondrashov, Fyodor A and de Pouplana, Llu$\backslash$'$\backslash$is},
	Journal = {Science Advances},
	Noopdoi = {10.1126/sciadv.1501860},
	Noopurl = {http://advances.sciencemag.org/content/2/4/e1501860},
	Number = {4},
	Publisher = {American Association for the Advancement of Science},
	Title = {{Saturation of recognition elements blocks evolution of new tRNA identities}},
	Volume = {2},
	Year = {2016}}

@article{holm1996mapping,
	Author = {Holm, Liisa and Sander, Chris},
	Journal = {Science},
	Number = {5275},
	Pages = {595--602},
	Publisher = {American Association for the Advancement of Science ({AAAS})},
	Title = {{Mapping the protein universe}},
	Volume = {273},
	Year = {1996}}

@article{hadley1999systematic,
	Author = {Hadley, Caroline and Jones, David T},
	Journal = {Structure},
	Number = {9},
	Pages = {1099--1112},
	Publisher = {Elsevier},
	Title = {{A systematic comparison of protein structure classifications: SCOP, CATH and FSSP}},
	Volume = {7},
	Year = {1999}}

@article{ingles2013conservation,
	Author = {Ingles-Prieto, Alvaro and Ibarra-Molero, Beatriz and Delgado-Delgado, Asuncion and Perez-Jimenez, Raul and Fernandez, Julio M and Gaucher, Eric A and Sanchez-Ruiz, Jose M and Gavira, Jose A},
	Journal = {Structure},
	Number = {9},
	Pages = {1690--1697},
	Publisher = {Elsevier},
	Title = {{Conservation of protein structure over four billion years}},
	Volume = {21},
	Year = {2013}}

@article{felsenstein1997alternating,
	Author = {Felsenstein, Joseph},
	Journal = {Systematic Biology},
	Number = {1},
	Pages = {101--111},
	Publisher = {Society of Systematic Biologists},
	Title = {{An alternating least squares approach to inferring phylogenies from pairwise distances}},
	Volume = {46},
	Year = {1997}}

@article{farris1970methods,
	Author = {Farris, James S},
	Journal = {Systematic Biology},
	Number = {1},
	Pages = {83--92},
	Publisher = {Society of Systematic Zoology},
	Title = {{Methods for computing Wagner trees}},
	Volume = {19},
	Year = {1970}}

@article{de2014testing,
	Author = {{de Oliveira Martins}, Leonardo and Posada, David},
	Journal = {Systematic Biology},
	Number = {5},
	Pages = {838--842},
	Publisher = {Oxford University Press},
	Title = {{Testing for universal common ancestry}},
	Volume = {63},
	Year = {2014}}

@article{huelsenbeck1997felsenstein,
	Author = {Huelsenbeck, John P},
	Journal = {Systematic Biology},
	Number = {1},
	Pages = {69--74},
	Publisher = {Society of Systematic Biologists},
	Title = {{Is the Felsenstein zone a fly trap?}},
	Volume = {46},
	Year = {1997}}

@article{fitch1971toward,
	Author = {Fitch, Walter M},
	Journal = {Systematic Biology},
	Number = {4},
	Pages = {406--416},
	Publisher = {Society of Systematic Zoology},
	Title = {{Toward defining the course of evolution: minimum change for a specific tree topology}},
	Volume = {20},
	Year = {1971}}

@article{felsenstein1978number,
	Author = {Felsenstein, Joseph},
	Journal = {Systematic Zoology},
	Number = {1},
	Pages = {27--33},
	Publisher = {Society of Systematic Zoology},
	Title = {{The number of evolutionary trees}},
	Volume = {27},
	Year = {1978}}

@article{fitch1970distinguishing,
	Author = {Fitch, Walter M},
	Journal = {Systematic Zoology},
	Number = {2},
	Pages = {99--113},
	Publisher = {Society of Systematic Zoology},
	Title = {{Distinguishing homologous from analogous proteins}},
	Volume = {19},
	Year = {1970}}

@article{estes2007resolving,
	Author = {Estes, Suzanne and Arnold, Stevan J},
	Journal = {The American Naturalist},
	Number = {2},
	Pages = {227--244},
	Publisher = {The University of Chicago Press},
	Title = {{Resolving the paradox of stasis: models with stabilizing selection explain evolutionary divergence on all timescales}},
	Volume = {169},
	Year = {2007}}

@article{delagoutte2000trna,
	Author = {Delagoutte, B{\'{e}}n{\'{e}}dicte and Moras, Dino and Cavarelli, Jean},
	Journal = {The EMBO Journal},
	Number = {21},
	Pages = {5599--5610},
	Publisher = {EMBO Press},
	Title = {{tRNA aminoacylation by arginyl-tRNA synthetase: induced conformations during substrates binding}},
	Volume = {19},
	Year = {2000}}

@article{davey2011viruses,
	Author = {Davey, Norman E and Trav{\'{e}}, Gilles and Gibson, Toby J},
	Journal = {Trends in Biochemical Sciences},
	Number = {3},
	Pages = {159--169},
	Publisher = {Elsevier},
	Title = {{How viruses hijack cell regulation}},
	Volume = {36},
	Year = {2011}}

@book{kimura1983neutral,
	Author = {Kimura, Motoo},
	Publisher = {Cambridge University Press},
	Title = {{The neutral theory of molecular evolution}},
	Year = {1983}}

@book{baxevanis2004bioinformatics,
	Author = {Baxevanis, Andreas D and Ouellette, B F Francis},
	Publisher = {John Wiley {\&} Sons},
	Title = {{Bioinformatics: a practical guide to the analysis of genes and proteins}},
	Volume = {43},
	Year = {2004}}

@book{balding2008handbook,
	Author = {Balding, David J and Bishop, Martin and Cannings, Chris},
	Publisher = {John Wiley {\&} Sons},
	Title = {{Handbook of Statistical Genetics}},
	Year = {2008}}

@article{reichard2002ribonucleotide,
	Author = {Reichard, Peter},
	Journal = {Archives of Biochemistry and Biophysics},
	Number = {2},
	Pages = {149--155},
	Publisher = {Elsevier},
	Title = {Ribonucleotide reductases: the evolution of allosteric regulation},
	Volume = {397},
	Year = {2002}}

@article{lewin1981evolutionary,
	Author = {Lewin, Roger},
	Journal = {Science},
	Number = {4519},
	Pages = {426--429},
	Publisher = {JSTOR},
	Title = {Evolutionary history written in globin genes},
	Volume = {214},
	Year = {1981}}

@book{felsenstein2004inferring,
	Author = {Felsenstein, Joseph},
	Publisher = {Sinauer associates Sunderland, MA},
	Title = {{Inferring phylogenies}},
	Volume = {2},
	Year = {2004}}
	
@article{lloyd1982kmeans, 
author={S. {Lloyd}}, 
journal={IEEE Transactions on Information Theory}, 
title={Least squares quantization in PCM}, 
year={1982}, 
volume={28}, 
number={2}, 
pages={129-137}, 
keywords={Least-squares approximation;PCM communication;Quantization (signal);Signal quantization}, 
doi={10.1109/TIT.1982.1056489}, 
ISSN={}, 
month={March},}

@article{forgy1965kmeans,
Author={Forgy, Edward W.},
Journal={Biometrics},
Number={3},
Volume={21},
Year={1965},
Title={Cluster analysis of multivariate data: efficiency versus interpretability of classifications},
pages={768--769},
}

@Misc{scipy,
  author =    {Eric Jones and Travis Oliphant and Pearu Peterson and others},
  title =     {{SciPy}: Open source scientific tools for {Python}},
  year =      {2001--},
  url = "http://www.scipy.org/",
  note = {[Online; accessed <today>]}
}

@book{alberts2017molecular,
	Author = {Alberts, Bruce},
	Publisher = {Garland Science},
	Title = {{Molecular Biology of the Cell}},
	Year = {2017}}

@article{sonnhammer1997pfam,
	Author = {Sonnhammer, Erik L L and Eddy, Sean R and Durbin, Richard},
	Keywords = {Caenorhabdi-tis elegans,Fibronectin type III,Key words,Pfam,classification,clustering,genome annotation,hid-den Markov model,including new kazal,protein domains},
	Pages = {405--420},
	Title = {{Pfam: A Comprehensive Database of Protein Domain Families Based on Seed Alignments}},
	Volume = {28},
	Year = {1997}}

@misc{berg2011biochemistry,
	Author = {Berg, J M and Tymoczko, J L and Stryer, L},
	Publisher = {Spektrum, Heidelberg},
	Title = {{Biochemistry, 7th edn WH Freeman, New York; dt.(2007) Biochemie, 5}},
	Year = {2011}}

@article{rzhetsky1992simple,
	Author = {Rzhetsky, Andrey and Nei, Masatoshi},
	Journal = {Molecular Biology and Evolution},
	Number = {5},
	Pages = {945},
	Title = {{A simple method for estimating and testing minimum-evolution trees}},
	Volume = {9},
	Year = {1992}}

@article{kabsch1976solution,
	Author = {Kabsch, Wolfgang},
	Journal = {Acta Crystallographica Section A: Crystal Physics, Diffraction, Theoretical and General Crystallography},
	Number = {5},
	Pages = {922--923},
	Publisher = {International Union of Crystallography},
	Title = {{A solution for the best rotation to relate two sets of vectors}},
	Volume = {32},
	Year = {1976}}

@article{krissinel2004ssm,
	Author = {Krissinel, E and Henrick, K},
	Journal = {Acta Crystallographica Section D: Biological Crystallography},
	Number = {12},
	Pages = {2256--2268},
	Publisher = {International Union of Crystallography},
	Title = {{Secondary-structure matching (SSM), a new tool for fast protein structure alignment in three dimensions}},
	Volume = {60},
	Year = {2004}}

@article{siew2000maxsub,
	Author = {Siew, Naomi and Elofsson, Arne and Rychlewski, Leszek and Fischer, Daniel},
	Journal = {Bioinformatics},
	Number = {9},
	Pages = {776--785},
	Publisher = {Oxford University Press},
	Title = {{MaxSub: an automated measure for the assessment of protein structure prediction quality}},
	Volume = {16},
	Year = {2000}}

@article{pronk2013gromacs,
	Author = {Pronk, Sander and P{\'{a}}ll, Szil{\'{a}}rd and Schulz, Roland and Larsson, Per and Bjelkmar, P{\"{a}}r and Apostolov, Rossen and Shirts, Michael R and Smith, Jeremy C and Kasson, Peter M and van der Spoel, David},
	Journal = {Bioinformatics},
	Number = {7},
	Pages = {845--854},
	Publisher = {Oxford University Press},
	Title = {{GROMACS 4.5: a high-throughput and highly parallel open source molecular simulation toolkit}},
	Volume = {29},
	Year = {2013}}

@article{abraham2015gromacs,
	Author = {Abraham, Mark James and Murtola, Teemu and Schulz, Roland and P{\'{a}}ll, Szil{\'{a}}rd and Smith, Jeremy C and Hess, Berk and Lindahl, Erik},
	Journal = {SoftwareX},
	Pages = {19--25},
	Publisher = {Elsevier},
	Title = {{GROMACS: High performance molecular simulations through multi-level parallelism from laptops to supercomputers}},
	Volume = {1-2},
	Year = {2015}}
	
@article{hess1997lincs,
    Author = {Hess, Berk and Bekker, Henk and Berendsen, Herman J. C. and Fraaije,  Johannes G. E. M.},
    Journal = {Journal of Computational Chemistry},
    Pages = {1463-1472},
    Publisher = {Wiley},
    Title = {LINCS: A linear constraint solver for molecular simulations},
    Volume = {18},
    Year = {1997}}

@article{holm2000dalilite,
	Author = {Holm, Liisa and Park, Jong},
	Journal = {Bioinformatics},
	Number = {6},
	Pages = {566--567},
	Publisher = {Oxford University Press},
	Title = {{DaliLite workbench for protein structure comparison}},
	Volume = {16},
	Year = {2000}}

@inproceedings{gibrat1997vast,
	Author = {Gibrat, J F and Madej, T and Spouge, J L and Bryant, S H},
	Booktitle = {Biophysical Journal},
	Number = {2},
	Organization = {Biophysical Society 9650 Rockville Pike, Bethesda, MD 20814-3998},
	Pages = {MP298 - MP298},
	Title = {{The VAST protein structure comparison method}},
	Volume = {72},
	Year = {1997}}

@article{pearlman1995amber,
	Author = {Pearlman, David A and Case, David A and Caldwell, James W and Ross, Wilson S and Cheatham, Thomas E and DeBolt, Steve and Ferguson, David and Seibel, George and Kollman, Peter},
	Journal = {Computer Physics Communications},
	Number = {1-3},
	Pages = {1--41},
	Publisher = {Elsevier},
	Title = {{AMBER, a package of computer programs for applying molecular mechanics, normal mode analysis, molecular dynamics and free energy calculations to simulate the structural and energetic properties of molecules}},
	Volume = {91},
	Year = {1995}}

@article{van1998gromos,
	Author = {van Gunsteren, Wilfred F and Daura, Xavier and Mark, Alan E},
	Journal = {Encyclopedia of Computational Chemistry},
	Publisher = {Wiley Online Library},
	Title = {{GROMOS force field}},
	Year = {1998}}

@article{jorgensen1998opls,
	Author = {Jorgensen, William L},
	Journal = {Encyclopedia of Computational Chemistry},
	Publisher = {Wiley Online Library},
	Title = {{OPLS force fields}},
	Year = {1998}}

@article{Phillips2005,
	Author = {Phillips, James C and Braun, Rosemary and Wang, Wei and Gumbart, James and Tajkhorshid, Emad and Villa, Elizabeth and Chipot, Christophe and Skeel, Robert D and Kale, Laxmikant and Schulten, Klaus},
	Journal = {Journal of Computational Chemistry},
	Number = {16},
	Pages = {1781--1802},
	Publisher = {Wiley Online Library},
	Title = {{Scalable molecular dynamics with NAMD}},
	Volume = {26},
	Year = {2005}}

@article{brooks1983charmm,
	Author = {Brooks, Bernard R and Bruccoleri, Robert E and Olafson, Barry D and States, David J and Swaminathan, S a and Karplus, Martin},
	Journal = {Journal of Computational Chemistry},
	Number = {2},
	Pages = {187--217},
	Publisher = {Wiley Online Library},
	Title = {{CHARMM: a program for macromolecular energy, minimization, and dynamics calculations}},
	Volume = {4},
	Year = {1983}}

@article{rice19973d,
	Author = {Rice, Danny W and Eisenberg, David},
	Journal = {Journal of Molecular Biology},
	Number = {4},
	Pages = {1026--1038},
	Publisher = {Elsevier},
	Title = {{A 3D-1D substitution matrix for protein fold recognition that includes predicted secondary structure of the sequence}},
	Volume = {267},
	Year = {1997}}

@article{huang2017charmm36m,
	Author = {Huang, Jing and Rauscher, Sarah and Nawrocki, Grzegorz and Ran, Ting and Feig, Michael and de Groot, Bert L and Grubm{\"{u}}ller, Helmut and MacKerell, A D},
	Journal = {Nature Methods},
	Number = {1},
	Pages = {71--73},
	Title = {{CHARMM36m: an improved force field for folded and intrinsically disordered proteins.}},
	Volume = {14},
	Year = {2017}}

@article{hutchinson1996promotif,
	Author = {Hutchinson, E Gail and Thornton, Janet M},
	Journal = {Protein Science},
	Number = {2},
	Pages = {212 - 220},
	Publisher = {Wiley Online Library},
	Title = {{PROMOTIF - a program to identify and analyze structural motifs in proteins}},
	Volume = {5},
	Year = {1996}}

@article{holm1998dictionary,
	Author = {Holm, Liisa and Sander, Chris},
	Journal = {Proteins: Structure, Function and Genetics},
	Number = {1},
	Pages = {88--96},
	Publisher = {New York: Alan R. Liss, 1986-},
	Title = {{Dictionary of recurrent domains in protein structures}},
	Volume = {33},
	Year = {1998}}

@article{goonesekere2008context,
	Author = {Goonesekere, Nalin C W and Lee, Byungkook},
	Journal = {Proteins: Structure, Function, and Bioinformatics},
	Number = {2},
	Pages = {910--919},
	Publisher = {Wiley Online Library},
	Title = {{Context-specific amino acid substitution matrices and their use in the detection of protein homologs}},
	Volume = {71},
	Year = {2008}}

@article{fletcher1964function,
	Author = {Fletcher, Reeves and Reeves, Colin M},
	Journal = {The Computer Journal},
	Number = {2},
	Pages = {149--154},
	Publisher = {Oxford University Press},
	Title = {{Function minimization by conjugate gradients}},
	Volume = {7},
	Year = {1964}}

@article{darden1993particle,
	Author = {Darden, Tom and York, Darrin and Pedersen, Lee},
	Journal = {The Journal of Chemical Physics},
	Number = {12},
	Pages = {10089--10092},
	Publisher = {AIP},
	Title = {{Particle mesh Ewald: An N log (N) method for Ewald sums in large systems}},
	Volume = {98},
	Year = {1993}}

@article{jorgensen1983comparison,
	Author = {Jorgensen, William L and Chandrasekhar, Jayaraman and Madura, Jeffry D and Impey, Roger W and Klein, Michael L},
	Journal = {The Journal of Chemical Physics},
	Number = {2},
	Pages = {926--935},
	Publisher = {AIP},
	Title = {{Comparison of simple potential functions for simulating liquid water}},
	Volume = {79},
	Year = {1983}}

@article{holm1995dali,
	Author = {Holm, Liisa and Sander, Chris},
	Journal = {Trends in Biochemical Sciences},
	Number = {11},
	Pages = {478--480},
	Publisher = {Elsevier},
	Title = {{Dali: a network tool for protein structure comparison}},
	Volume = {20},
	Year = {1995}}

@book{haubold2006introduction,
	Author = {Haubold, Bernhard and Wiehe, Thomas},
	Publisher = {Springer Science {\&} Business Media},
	Title = {{Introduction to computational biology: an evolutionary approach}},
	Year = {2006}}

@article{1WYD,
	Author = {Sato, Yoshiteru and Maeda, Yohei and Shimizu, Satoru and Hossain, Md Tofazzal and Ubukata, Souichirou and Suzuki, Kaoru and Sekiguchi, Takeshi and Takenaka, Akio},
	Journal = {Acta Crystallographica Section D: Biological Crystallography},
	Number = {10},
	Pages = {1042--1047},
	Publisher = {International Union of Crystallography},
	Title = {{Structure of the nondiscriminating aspartyl-tRNA synthetase from the crenarchaeon \textit{Sulfolobus tokodaii} strain 7 reveals the recognition mechanism for two different tRNA anticodons}},
	Volume = {63},
	Year = {2007}}

@article{carter1993cognition,
	Author = {{Carter Jr}, Charles W},
	Journal = {Annual Review of Biochemistry},
	Number = {1},
	Pages = {715--748},
	Publisher = {Annual Reviews 4139 El Camino Way, PO Box 10139, Palo Alto, CA 94303-0139, USA},
	Title = {{Cognition, mechanism, and evolutionary relationships in aminoacyl-tRNA synthetases}},
	Volume = {62},
	Year = {1993}}

@article{ibba2000aminoacyl,
	Author = {Ibba, Michael and S{\"{o}}ll, Dieter},
	Journal = {Annual Review of Biochemistry},
	Number = {1},
	Pages = {617--650},
	Publisher = {Annual Reviews 4139 El Camino Way, PO Box 10139, Palo Alto, CA 94303-0139, USA},
	Title = {{Aminoacyl-tRNA synthesis}},
	Volume = {69},
	Year = {2000}}

@article{1BBU,
	Author = {Onesti, Silvia and Desogus, Gianluigi and Brevet, Annie and Chen, Josiane and Plateau, Pierre and Blanquet, Sylvain and Brick, Peter},
	Journal = {Biochemistry},
	Number = {42},
	Pages = {12853--12861},
	Publisher = {ACS Publications},
	Title = {{Structural studies of lysyl-tRNA synthetase: conformational changes induced by substrate binding}},
	Volume = {39},
	Year = {2000}}

@article{martinis1999aminoacyl,
	Author = {Martinis, Susan A and Plateau, Pierre and Cavarelli, Jean and Florentz, Catherine},
	Journal = {Biochimie},
	Number = {7},
	Pages = {683--700},
	Publisher = {Elsevier},
	Title = {{Aminoacyl-tRNA synthetases: a new image for a classical family}},
	Volume = {81},
	Year = {1999}}

@article{poole2007evaluating,
	Author = {Poole, Anthony M and Penny, David},
	Journal = {Bioessays},
	Number = {1},
	Pages = {74--84},
	Publisher = {Wiley Online Library},
	Title = {{Evaluating hypotheses for the origin of eukaryotes}},
	Volume = {29},
	Year = {2007}}

@article{cock2009biopython,
	Author = {Cock, Peter J A and Antao, Tiago and Chang, Jeffrey T and Chapman, Brad A and Cox, Cymon J and Dalke, Andrew and Friedberg, Iddo and Hamelryck, Thomas and Kauff, Frank and Wilczynski, Bartek},
	Journal = {Bioinformatics},
	Number = {11},
	Pages = {1422--1423},
	Publisher = {Oxford Univ Press},
	Title = {{Biopython: freely available Python tools for computational molecular biology and bioinformatics}},
	Volume = {25},
	Year = {2009}}

@article{talevich2012bio,
	Author = {Talevich, Eric and Invergo, Brandon M and Cock, Peter J A and Chapman, Brad A},
	Journal = {BMC Bioinformatics},
	Number = {1},
	Pages = {209},
	Publisher = {BioMed Central},
	Title = {{Bio. Phylo: a unified toolkit for processing, analyzing and visualizing phylogenetic trees in Biopython}},
	Volume = {13},
	Year = {2012}}

@article{de2000view,
	Author = {de Pouplana, L Ribas and Schimmel, P},
	Journal = {Cellular and Molecular Life Sciences},
	Number = {6},
	Pages = {865--870},
	Publisher = {Springer},
	Title = {{A view into the origin of life: aminoacyl-tRNA synthetases}},
	Volume = {57},
	Year = {2000}}

@article{4YCU,
	Author = {Fang, Pengfei and Han, Hongyan and Wang, Jing and Chen, Kaige and Chen, Xin and Guo, Min},
	Journal = {Chemistry {\&} Biology},
	Number = {6},
	Pages = {734--744},
	Publisher = {Elsevier},
	Title = {{Structural basis for specific inhibition of tRNA synthetase by an ATP competitive inhibitor}},
	Volume = {22},
	Year = {2015}}

@article{duchene2009import,
	Author = {Duch{\^{e}}ne, Anne-Marie and Pujol, Claire and Mar{\'{e}}chal-Drouard, Laurence},
	Journal = {Current Genetics},
	Number = {1},
	Pages = {1--18},
	Publisher = {Springer},
	Title = {{Import of tRNAs and aminoacyl-tRNA synthetases into mitochondria}},
	Volume = {55},
	Year = {2009}}

@article{delarue1995aminoacyl,
	Author = {Delarue, Marc},
	Journal = {Current Opinion in Structural Biology},
	Number = {1},
	Pages = {48--55},
	Publisher = {Elsevier},
	Title = {{Aminoacyl-tRNA synthetases}},
	Volume = {5},
	Year = {1995}}

@article{smith2015evolution,
	Author = {Smith, Temple F and Hartman, Hyman},
	Journal = {FEBS Letters},
	Number = {23},
	Pages = {3499--3507},
	Publisher = {Wiley Online Library},
	Title = {{The evolution of class II aminoacyl-tRNA synthetases and the first code}},
	Volume = {589},
	Year = {2015}}

@article{wolf1999evolution,
	Author = {Wolf, Yuri I and Aravind, L and Grishin, Nick V and Koonin, Eugene V},
	Journal = {Genome Research},
	Number = {8},
	Pages = {689--710},
	Publisher = {Cold Spring Harbor Lab},
	Title = {{Evolution of aminoacyl-tRNA synthetases - analysis of unique domain architectures and phylogenetic trees reveals a complex history of horizontal gene transfer events}},
	Volume = {9},
	Year = {1999}}

@article{duax2009divergent,
	Author = {Duax, William L and Huether, Robert and Pletnev, Vladimir and Umland, Timothy C and Weeks, Charles M},
	Journal = {International Journal of Bioinformatics Research and Applications},
	Number = {3},
	Pages = {280--294},
	Publisher = {Inderscience Publishers},
	Title = {{Divergent evolution of a Rossmann fold and identification of its oldest surviving ancestor}},
	Volume = {5},
	Year = {2009}}

@article{2ZT5,
	Author = {Guo, Rey-Ting and Chong, Yeeting E and Guo, Min and Yang, Xiang-Lei},
	Journal = {Journal of Biological Chemistry},
	Number = {42},
	Pages = {28968--28976},
	Publisher = {ASBMB},
	Title = {{Crystal structures and biochemical analyses suggest a unique mechanism and role for human glycyl-tRNA synthetase in Ap4A homeostasis}},
	Volume = {284},
	Year = {2009}}

@article{valencia2016structural,
	Author = {Valencia-S{\'{a}}nchez, Marco Igor and Rodr{\'{i}}guez-Hern{\'{a}}ndez, Annia and Ferreira, Ruben and Santamar{\'{i}}a-Su{\'{a}}rez, Hugo An{\'{i}}bal and Arciniega, Marcelino and Dock-Bregeon, Anne-Catherine and Moras, Dino and Beinsteiner, Brice and Mertens, Haydyn and Svergun, Dmitri},
	Journal = {Journal of Biological Chemistry},
	Number = {28},
	Pages = {14430--14446},
	Publisher = {ASBMB},
	Title = {{Structural insights into the polyphyletic origins of glycyl tRNA synthetases}},
	Volume = {291},
	Year = {2016}}

@article{small1999strange,
	Author = {Small, Io and Akashi, K and Chapron, A and Dietrich, A and Duchene, A M and Lancelin, D and Mar{\'{e}}chal-Drouard, L and Menand, B and Mireau, H and Moudden, Y},
	Journal = {Journal of Heredity},
	Number = {3},
	Pages = {333--337},
	Publisher = {Am Genetic Assoc},
	Title = {{The strange evolutionary history of plant mitochondrial tRNAs and their aminoacyl-tRNA synthetases}},
	Volume = {90},
	Year = {1999}}

@article{4HWT,
	Author = {Teng, Min and Hilgers, Mark T and Cunningham, Mark L and Borchardt, Allen and Locke, Jeffrey B and Abraham, Sunny and Haley, Gregory and Kwan, Bryan P and Hall, Courtney and Hough, Grayson W},
	Journal = {Journal of Medicinal Chemistry},
	Number = {4},
	Pages = {1748--1760},
	Publisher = {ACS Publications},
	Title = {{Identification of bacteria-selective threonyl-tRNA synthetase substrate inhibitors by structure-based design}},
	Volume = {56},
	Year = {2013}}

@article{3H99,
	Author = {Schmitt, Emmanuelle and Tanrikulu, I Caglar and Yoo, Tae Hyeon and Panvert, Michel and Tirrell, David A and Mechulam, Yves},
	Journal = {Journal of Molecular Biology},
	Number = {5},
	Pages = {843--851},
	Publisher = {Elsevier},
	Title = {{Switching from an induced-fit to a lock-and-key mechanism in an aminoacyl-tRNA synthetase with modified specificity}},
	Volume = {394},
	Year = {2009}}

@article{iwasaki2006structural,
	Author = {Iwasaki, Wataru and Sekine, Shun-ichi and Kuroishi, Chizu and Kuramitsu, Seiki and Shirouzu, Mikako and Yokoyama, Shigeyuki},
	Journal = {Journal of Molecular Biology},
	Number = {2},
	Pages = {329--342},
	Publisher = {Elsevier},
	Title = {{Structural basis of the water-assisted asparagine recognition by asparaginyl-tRNA synthetase}},
	Volume = {360},
	Year = {2006}}

@article{2CYC,
	Author = {Kuratani, Mitsuo and Sakai, Hiroaki and Takahashi, Masahiro and Yanagisawa, Tatsuo and Kobayashi, Takatsugu and Murayama, Kazutaka and Chen, Lirong and Liu, Zhi-Jie and Wang, Bi-Cheng and Kuroishi, Chizu},
	Journal = {Journal of Molecular Biology},
	Number = {3},
	Pages = {395--408},
	Publisher = {Elsevier},
	Title = {{Crystal structures of tyrosyl-tRNA synthetases from archaea}},
	Volume = {355},
	Year = {2006}}

@article{1EOV,
	Author = {Sauter, Claude and Lorber, Bernard and Cavarelli, Jean and Moras, Dino and Gieg{\'{e}}, Richard},
	Journal = {Journal of Molecular Biology},
	Number = {5},
	Pages = {1313--1324},
	Publisher = {Elsevier},
	Title = {{The free yeast aspartyl-tRNA synthetase differs from the tRNA Asp-complexed enzyme by structural changes in the catalytic site, hinge region, and anticodon-binding domain}},
	Volume = {299},
	Year = {2000}}

@article{1X54,
	Author = {Iwasaki, Wataru and Sekine, Shun-ichi and Kuroishi, Chizu and Kuramitsu, Seiki and Shirouzu, Mikako and Yokoyama, Shigeyuki},
	Journal = {Journal of Molecular Biology},
	Number = {2},
	Pages = {329--342},
	Publisher = {Elsevier},
	Title = {{Structural basis of the water-assisted asparagine recognition by asparaginyl-tRNA synthetase}},
	Volume = {360},
	Year = {2006}}

@article{2WFD,
	Author = {Seiradake, Elena and Mao, Weimin and Hernandez, Vincent and Baker, Stephen J and Plattner, Jacob J and Alley, M R K and Cusack, Stephen},
	Journal = {Journal of Molecular Biology},
	Number = {2},
	Pages = {196--207},
	Publisher = {Elsevier},
	Title = {{Crystal structures of the human and fungal cytosolic Leucyl-tRNA synthetase editing domains: a structural basis for the rational design of antifungal benzoxaboroles}},
	Volume = {390},
	Year = {2009}}

@article{1WKB,
	Author = {Fukunaga, Ryuya and Yokoyama, Shigeyuki},
	Journal = {Journal of Molecular Biology},
	Number = {1},
	Pages = {57--71},
	Publisher = {Elsevier},
	Title = {{Crystal structure of leucyl-tRNA synthetase from the archaeon Pyrococcus horikoshii reveals a novel editing domain orientation}},
	Volume = {346},
	Year = {2005}}

@article{4H3S,
	Author = {Grant, Thomas D and Luft, Joseph R and Wolfley, Jennifer R and Snell, Mary E and Tsuruta, Hiro and Corretore, Stephanie and Quartley, Erin and Phizicky, Eric M and Grayhack, Elizabeth J and Snell, Edward H},
	Journal = {Journal of Molecular Biology},
	Number = {14},
	Pages = {2480--2493},
	Publisher = {Elsevier},
	Title = {{The structure of yeast glutaminyl-tRNA synthetase and modeling of its interaction with tRNA}},
	Volume = {425},
	Year = {2013}}

@article{wetzel1995evolution,
	Author = {Wetzel, R},
	Journal = {Journal of Molecular Evolution},
	Number = {5},
	Pages = {545--550},
	Publisher = {Springer},
	Title = {{Evolution of the aminoacyl-tRNA synthetases and the origin of the genetic code}},
	Volume = {40},
	Year = {1995}}

@article{schwartz2017determining,
	Author = {Schwartz, Michael H and Pan, Tao},
	Journal = {Methods},
	Pages = {27--33},
	Publisher = {Elsevier},
	Title = {{Determining the fidelity of tRNA aminoacylation via microarrays}},
	Volume = {113},
	Year = {2017}}

@article{o2003evolution,
	Author = {O'Donoghue, Patrick and Luthey-Schulten, Zaida},
	Journal = {Microbiology and Molecular Biology Reviews},
	Number = {4},
	Pages = {550--573},
	Publisher = {Am Soc Microbiol},
	Title = {{On the evolution of structure in aminoacyl-tRNA synthetases}},
	Volume = {67},
	Year = {2003}}

@article{woese2000aminoacyl,
	Author = {Woese, Carl R and Olsen, Gary J and Ibba, Michael and S{\"{o}}ll, Dieter},
	Journal = {Microbiology and Molecular Biology Reviews},
	Number = {1},
	Pages = {202--236},
	Publisher = {Am Soc Microbiol},
	Title = {{Aminoacyl-tRNA synthetases, the genetic code, and the evolutionary process}},
	Volume = {64},
	Year = {2000}}

@article{brindefalk2006origin,
	Author = {Brindefalk, Bj{\"{o}}rn and Viklund, Johan and Larsson, Daniel and Thollesson, Mikael and Andersson, Siv G E},
	Journal = {Molecular Biology and Evolution},
	Number = {3},
	Pages = {743--756},
	Publisher = {Oxford University Press},
	Title = {{Origin and evolution of the mitochondrial aminoacyl-tRNA synthetases}},
	Volume = {24},
	Year = {2006}}

@article{allison2016p19,
    author = {Allison, Jane R. AND Lechner, Marcus AND Hoeppner, Marc P. AND Poole, Anthony M.},
    journal = {PLOS ONE},
    publisher = {Public Library of Science},
    title = {Positive Selection or Free to Vary? Assessing the Functional Significance of Sequence Change Using Molecular Dynamics},
    year = {2016},
    month = {02},
    volume = {11},
    pages = {1-13},
    number = {2},
}

@Article{devenish2009betabarrels,
author ="Devenish, Sean R A and Gerrard, Juliet A",
title  ="The role of quaternary structure in ($\beta$/$\alpha$)8-barrel proteins: evolutionary happenstance or a higher level of structure-function relationships?",
journal  ="Org. Biomol. Chem.",
year  ="2009",
volume  ="7",
issue  ="5",
pages  ="833-839",
publisher  ="The Royal Society of Chemistry",
}

@article{griffin2010dhdps,
title = "Exploring the dihydrodipicolinate synthase tetramer: How resilient is the dimer–dimer interface?",
journal = "Archives of Biochemistry and Biophysics",
volume = "494",
number = "1",
pages = "58 - 63",
year = "2010",
author = "Michael D.W. Griffin and Renwick C.J. Dobson and Juliet A. Gerrard and Matthew A. Perugini",
keywords = "Dihydrodipicolinate synthase, Oligomer, Quaternary structure, Analytical ultracentrifugation, Protein interface, Protein–protein interaction",
}

@article{robinson1981foulds,
title = "Comparison of phylogenetic trees",
journal = "Mathematical Biosciences",
volume = "53",
number = "1",
pages = "131 - 147",
year = "1981",
author = "D.F. Robinson and L.R. Foulds",
}

@article{huson2006application,
	Author = {Huson, Daniel H and Bryant, David},
	Journal = {Molecular Biology and Evolution},
	Number = {2},
	Pages = {254--267},
	Publisher = {SMBE},
	Title = {{Application of phylogenetic networks in evolutionary studies}},
	Volume = {23},
	Year = {2006}
}
	
@article{huson2007dendroscope,
	Author = {Huson, Daniel H and Richter, Daniel C and Rausch, Christian and Dezulian, Tobias and Franz, Markus and Rupp, Regula},
	Journal = {BMC Bioinformatics},
	Number = {460},
	Pages = {},
	Title = {{Dendroscope: An interactive viewer for large phylogenetic trees}},
	Volume = {8},
	Year = {2007}
}

@article{huson2012dendroscope3,
	Author = {Huson, Daniel H and Scornavacca, C},
	Journal = {Systematic Biology},
	Number = {6},
	Pages = {1061--1067},
	Title = {{Dendroscope 3: An interactive tool for rooted phylogenetic trees and networks}},
	Volume = {61},
	Year = {2012}
}

@article{eriani1990partition,
	Author = {Eriani, Gilbert and Delarue, Marc and Poch, Olivier and Gangloff, Jean and Moras, Dino},
	Journal = {Nature},
	Number = {6289},
	Pages = {203},
	Publisher = {Nature Publishing Group},
	Title = {{Partition of tNRA synthetases into two classes based on mutually exclusive sets of sequence motifs}},
	Volume = {347},
	Year = {1990}}

@article{williams2013archaeal,
	Author = {Williams, Tom A and Foster, Peter G and Cox, Cymon J and Embley, T Martin},
	Journal = {Nature},
	Number = {7479},
	Pages = {231--236},
	Publisher = {Nature Research},
	Title = {{An archaeal origin of eukaryotes supports only two primary domains of life}},
	Volume = {504},
	Year = {2013}}

@article{3HY0,
	Author = {Guo, Min and Chong, Yeeting E and Shapiro, Ryan and Beebe, Kirk and Yang, Xiang-Lei and Schimmel, Paul},
	Journal = {Nature},
	Number = {7274},
	Pages = {808--812},
	Publisher = {Nature Publishing Group},
	Title = {{Paradox of mistranslation of serine for alanine caused by AlaRS recognition dilemma}},
	Volume = {462},
	Year = {2009}}

@article{rossmann1974chemical,
	Author = {Rossmann, Michael G and Moras, Dino and Olsen, Kenneth W},
	Journal = {Nature},
	Number = {463},
	Pages = {194--199},
	Title = {{Chemical and biological evolution of nucleotide-binding protein}},
	Volume = {250},
	Year = {1974}}

@article{brown2001universal,
	Author = {Brown, James R and Douady, Christophe J and Italia, Michael J and Marshall, William E and Stanhope, Michael J},
	Journal = {Nature Genetics},
	Number = {3},
	Pages = {281--285},
	Publisher = {Nature Publishing Group},
	Title = {{Universal trees based on large combined protein sequence data sets}},
	Volume = {28},
	Year = {2001}}

@article{gribaldo2010origin,
	Author = {Gribaldo, Simonetta and Poole, Anthony M and Daubin, Vincent and Forterre, Patrick and Brochier-Armanet, C{\'{e}}line},
	Journal = {Nature Reviews Microbiology},
	Number = {10},
	Pages = {743--752},
	Publisher = {Nature Publishing Group},
	Title = {{The origin of eukaryotes and their relationship with the archaea: are we at a phylogenomic impasse?}},
	Volume = {8},
	Year = {2010}}

@article{cusack1995eleven,
	Author = {Cusack, Stephen},
	Journal = {Nature Structural {\&} Molecular Biology},
	Number = {10},
	Pages = {824--831},
	Publisher = {Nature Publishing Group},
	Title = {{Eleven down and nine to go}},
	Volume = {2},
	Year = {1995}}

@article{1U0B,
	Author = {Hauenstein, Scott and Zhang, Chun-Mei and Hou, Ya-Ming and Perona, John J},
	Journal = {Nature Structural {\&} Molecular Biology},
	Number = {11},
	Pages = {1134--1141},
	Publisher = {Nature Publishing Group},
	Title = {{Shape-selective RNA recognition by cysteinyl-tRNA synthetase}},
	Volume = {11},
	Year = {2004}}

@article{4ARC,
	Author = {Palencia, Andr{\'{e}}s and Cr{\'{e}}pin, Thibaut and Vu, Michael T and {Lincecum Jr}, Tommie L and Martinis, Susan A and Cusack, Stephen},
	Journal = {Nature Structural {\&} Molecular Biology},
	Number = {7},
	Pages = {677--684},
	Publisher = {Nature Research},
	Title = {{Structural dynamics of the aminoacylation and proofreading functional cycle of bacterial leucyl-tRNA synthetase}},
	Volume = {19},
	Year = {2012}}

@article{cusack1991sequence,
	Author = {Cusack, Stephen and H{\"{a}}rtlein, Michael and Leberman, Reuben},
	Journal = {Nucleic Acids Research},
	Number = {13},
	Pages = {3489--3498},
	Publisher = {Oxford Univ Press},
	Title = {{Sequence, structural and evolutionary relationships between class 2 aminoacyl-tRNA synthetases}},
	Volume = {19},
	Year = {1991}}

@article{3JXE,
	Author = {Dong, Xianchi and Zhou, Minyun and Zhong, Chen and Yang, Bei and Shen, Ning and Ding, Jianping},
	Journal = {Nucleic Acids Research},
	Noopdoi = {10.1093/nar/gkp1053},
	Noopurl = {+ http://dx.NOOPdoi.org/10.1093/nar/gkp1053},
	Number = {4},
	Pages = {1401},
	Title = {{Crystal structure of Pyrococcus horikoshii tryptophanyl-tRNA synthetase and structure-based phylogenetic analysis suggest an archaeal origin of tryptophanyl-tRNA synthetase}},
	Volume = {38},
	Year = {2010}}

@article{4YE6,
	Author = {Ognjenovi{\'{c}}, Jana and Wu, Jiang and Matthies, Doreen and Baxa, Ulrich and Subramaniam, Sriram and Ling, Jiqiang and Simonovi{\'{c}}, Miljan},
	Journal = {Nucleic Acids Research},
	Number = {7},
	Pages = {3420--3431},
	Publisher = {Oxford University Press},
	Title = {{The crystal structure of human GlnRS provides basis for the development of neurological disorders}},
	Volume = {44},
	Year = {2016}}

@article{2DLC,
	Author = {Tsunoda, Masaru and Kusakabe, Yoshio and Tanaka, Nobutada and Ohno, Satoshi and Nakamura, Masashi and Senda, Toshiya and Moriguchi, Tomohisa and Asai, Norio and Sekine, Mitsuo and Yokogawa, Takashi},
	Journal = {Nucleic Acids Research},
	Number = {13},
	Pages = {4289--4300},
	Publisher = {Oxford University Press},
	Title = {{Structural basis for recognition of cognate tRNA by tyrosyl-tRNA synthetase from three kingdoms}},
	Volume = {35},
	Year = {2007}}

@article{2YXN,
	Author = {Iraha, Fumie and Oki, Kenji and Kobayashi, Takatsugu and Ohno, Satoshi and Yokogawa, Takashi and Nishikawa, Kazuya and Yokoyama, Shigeyuki and Sakamoto, Kensaku},
	Journal = {Nucleic Acids Research},
	Number = {11},
	Pages = {3682--3691},
	Publisher = {Oxford University Press},
	Title = {{Functional replacement of the endogenous tyrosyl-tRNA synthetase - tRNA-Tyr pair by the archaeal tyrosine pair in \textit{Escherichia coli} for genetic code expansion}},
	Volume = {38},
	Year = {2010}}

@article{4AH6,
	Author = {Neuenfeldt, Anne and Lorber, Bernard and Ennifar, Eric and Gaudry, Agn{\`{e}}s and Sauter, Claude and Sissler, Marie and Florentz, Catherine},
	Journal = {Nucleic Acids Research},
	Number = {4},
	Pages = {2698--2708},
	Publisher = {Oxford University Press},
	Title = {{Thermodynamic properties distinguish human mitochondrial aspartyl-tRNA synthetase from bacterial homolog with same 3D architecture}},
	Volume = {41},
	Year = {2012}}

@article{foster2009primary,
	Author = {Foster, Peter G and Cox, Cymon J and Embley, T Martin},
	Journal = {Philosophical Transactions of the Royal Society of London B: Biological Sciences},
	Number = {1527},
	Pages = {2197--2207},
	Publisher = {The Royal Society},
	Title = {{The primary divisions of life: a phylogenomic approach employing composition-heterogeneous methods}},
	Volume = {364},
	Year = {2009}}

@article{laurino2016ancient,
	Author = {Laurino, Paola and T{\'{o}}th-Petr{\'{o}}czy, {\'{A}}gnes and Meana-Pa{\~{n}}eda, Rub{\'{e}}n and Lin, Wei and Truhlar, Donald G and Tawfik, Dan S},
	Journal = {PLoS Biology},
	Number = {3},
	Pages = {e1002396},
	Publisher = {Public Library of Science},
	Title = {{An ancient fingerprint indicates the common ancestry of Rossmann-fold enzymes utilizing different ribose-based cofactors}},
	Volume = {14},
	Year = {2016}}

@article{cox2008archaebacterial,
	Author = {Cox, Cymon J and Foster, Peter G and Hirt, Robert P and Harris, Simon R and Embley, T Martin},
	Journal = {Proceedings of the National Academy of Sciences},
	Number = {51},
	Pages = {20356--20361},
	Publisher = {National Acad Sciences},
	Title = {{The archaebacterial origin of eukaryotes}},
	Volume = {105},
	Year = {2008}}

@article{3UH0,
	Author = {Ling, Jiqiang and Peterson, Kaitlyn M and Simonovi{\'{c}}, Ivana and Cho, Chris and S{\"{o}}ll, Dieter and Simonovi{\'{c}}, Miljan},
	Journal = {Proceedings of the National Academy of Sciences},
	Number = {9},
	Pages = {3281--3286},
	Publisher = {National Acad Sciences},
	Title = {{Yeast mitochondrial threonyl-tRNA synthetase recognizes tRNA isoacceptors by distinct mechanisms and promotes CUN codon reassignment}},
	Volume = {109},
	Year = {2012}}

@article{kavran2007structure,
	Author = {Kavran, Jennifer M and Gundllapalli, Sarath and O'Donoghue, Patrick and Englert, Markus and S{\"{o}}ll, Dieter and Steitz, Thomas A},
	Journal = {Proceedings of the National Academy of Sciences},
	Number = {27},
	Pages = {11268--11273},
	Publisher = {National Acad Sciences},
	Title = {{Structure of pyrrolysyl-tRNA synthetase, an archaeal enzyme for genetic code innovation}},
	Volume = {104},
	Year = {2007}}

@article{2IP1,
	Author = {Malkowski, Michael G and Quartley, Erin and Friedman, Alan E and Babulski, Julie and Kon, Yoshiko and Wolfley, Jennifer and Said, Meriem and Luft, Joseph R and Phizicky, Eric M and DeTitta, George T},
	Journal = {Proceedings of the National Academy of Sciences},
	Number = {16},
	Pages = {6678--6683},
	Publisher = {National Acad Sciences},
	Title = {{Blocking S-adenosylmethionine synthesis in yeast allows selenomethionine incorporation and multiwavelength anomalous dispersion phasing}},
	Volume = {104},
	Year = {2007}}

@article{archibald2008eocyte,
	Author = {Archibald, John M},
	Journal = {Proceedings of the National Academy of Sciences},
	Number = {51},
	Pages = {20049--20050},
	Publisher = {National Acad Sciences},
	Title = {{The eocyte hypothesis and the origin of eukaryotic cells}},
	Volume = {105},
	Year = {2008}}

@article{2CXI,
	Author = {Sasaki, Hiroshi M and Sekine, Shun-ichi and Sengoku, Toru and Fukunaga, Ryuya and Hattori, Motoyuki and Utsunomiya, Yukiko and Kuroishi, Chizu and Kuramitsu, Seiki and Shirouzu, Mikako and Yokoyama, Shigeyuki},
	Journal = {Proceedings of the National Academy of Sciences},
	Number = {40},
	Pages = {14744--14749},
	Publisher = {National Acad Sciences},
	Title = {{Structural and mutational studies of the amino acid-editing domain from archaeal/eukaryal phenylalanyl-tRNA synthetase}},
	Volume = {103},
	Year = {2006}}

@article{xie2008detecting,
	Author = {Xie, Lei and Bourne, Philip E},
	Journal = {Proceedings of the National Academy of sciences},
	Number = {14},
	Pages = {5441--5446},
	Publisher = {National Acad Sciences},
	Title = {{Detecting evolutionary relationships across existing fold space, using sequence order-independent profile--profile alignments}},
	Volume = {105},
	Year = {2008}}

@article{brown1995root,
	Author = {Brown, James R and Doolittle, W Ford},
	Journal = {Proceedings of the National Academy of Sciences},
	Number = {7},
	Pages = {2441--2445},
	Publisher = {National Acad Sciences},
	Title = {{Root of the universal tree of life based on ancient aminoacyl-tRNA synthetase gene duplications.}},
	Volume = {92},
	Year = {1995}}

@article{2ZZE,
	Author = {Sokabe, Masaaki and Ose, Toyoyuki and Nakamura, Akiyoshi and Tokunaga, Keita and Nureki, Osamu and Yao, Min and Tanaka, Isao},
	Journal = {Proceedings of the National Academy of Sciences},
	Number = {27},
	Pages = {11028--11033},
	Publisher = {National Acad Sciences},
	Title = {{The structure of alanyl-tRNA synthetase with editing domain}},
	Volume = {106},
	Year = {2009}}

@article{lake1984eocytes,
	Author = {Lake, James A and Henderson, Eric and Oakes, Melanie and Clark, Michael W},
	Journal = {Proceedings of the National Academy of Sciences},
	Number = {12},
	Pages = {3786--3790},
	Publisher = {National Acad Sciences},
	Title = {{Eocytes: a new ribosome structure indicates a kingdom with a close relationship to eukaryotes}},
	Volume = {81},
	Year = {1984}}

@article{1N3L,
	Author = {Yang, Xiang-Lei and Skene, Robert J and McRee, Duncan E and Schimmel, Paul},
	Journal = {Proceedings of the National Academy of Sciences},
	Number = {24},
	Pages = {15369--15374},
	Publisher = {National Acad Sciences},
	Title = {{Crystal structure of a human aminoacyl-tRNA synthetase cytokine}},
	Volume = {99},
	Year = {2002}}

@article{4OBY,
	Author = {Bi, Kelei and Zheng, Yueting and Gao, Feng and Dong, Jianshu and Wang, Jiangyun and Wang, Yi and Gong, Weimin},
	Journal = {Protein {\&} Cell},
	Number = {2},
	Pages = {151},
	Publisher = {Springer},
	Title = {{Crystal structure of \textit{Escherichia coli} arginyl-tRNA synthetase and ligand binding studies revealed key residues in arginine recognition}},
	Volume = {5},
	Year = {2014}}

@article{3PCO,
	Author = {Mermershtain, Inbal and Finarov, Igal and Klipcan, Liron and Kessler, Naama and Rozenberg, Haim and Safro, Mark G},
	Journal = {Protein Science},
	Number = {1},
	Pages = {160--167},
	Publisher = {Wiley Online Library},
	Title = {{Idiosyncrasy and identity in the prokaryotic phe-system: Crystal structure of \textit{Escherichia coli} phenylalanyl-tRNA synthetase complexed with phenylalanine and AMP}},
	Volume = {20},
	Year = {2011}}

@article{4J15,
	Author = {Kim, Kyung Rok and Park, Sang Ho and Kim, Hyoun Sook and Rhee, Kyung Hee and Kim, Byung-Gyu and Kim, Dae Gyu and Park, Mi Seul and Kim, Hyun-Jung and Kim, Sunghoon and Han, Byung Woo},
	Journal = {Proteins: Structure, Function, and Bioinformatics},
	Number = {10},
	Pages = {1840--1846},
	Publisher = {Wiley Online Library},
	Title = {{Crystal structure of human cytosolic aspartyl-tRNA synthetase, a component of multi-tRNA synthetase complex}},
	Volume = {81},
	Year = {2013}}

@article{poole2011reconciling,
	Author = {Poole, Anthony M and Neumann, Nadja},
	Journal = {Research in Microbiology},
	Number = {1},
	Pages = {71--76},
	Publisher = {Elsevier},
	Title = {{Reconciling an archaeal origin of eukaryotes with engulfment: a biologically plausible update of the Eocyte hypothesis}},
	Volume = {162},
	Year = {2011}}

@article{francklyn2002aminoacyl,
	Author = {Francklyn, Christopher and Perona, John J and Puetz, Joern and Hou, Ya-Ming},
	Journal = {RNA},
	Number = {11},
	Pages = {1363--1372},
	Publisher = {Cambridge University Press},
	Title = {{Aminoacyl-tRNA synthetases: versatile players in the changing theater of translation}},
	Volume = {8},
	Year = {2002}}

@article{2DQ0,
	Author = {Itoh, Yuzuru and Sekine, Shun-ichi and Kuroishi, Chizu and Terada, Takaho and Shirouzu, Mikako and Kuramitsu, Seiki and Yokoyama, Shigeyuki},
	Journal = {RNA Biology},
	Number = {3},
	Pages = {169--177},
	Publisher = {Taylor {\&} Francis},
	Title = {{Crystallographic and mutational studies of seryl-tRNA synthetase from the archaeon Pyrococcus horikoshii}},
	Volume = {5},
	Year = {2008}}

@article{rambaut2007figtree,
	Author = {Rambaut, A},
	Journal = {See http://tree.bio.ed.ac.uk/software/figtree},
	Title = {{FigTree, a graphical viewer of phylogenetic trees}},
	Year = {2007}}

@article{1QTQ,
	Author = {Rath, Virginia L and Silvian, Laura F and Beijer, Barbro and Sproat, Brian S and Steitz, Thomas A},
	Journal = {Structure},
	Number = {4},
	Pages = {439--449},
	Publisher = {Elsevier},
	Title = {{How glutaminyl-tRNA synthetase selects glutamine}},
	Volume = {6},
	Year = {1998}}

@article{3CMQ,
	Author = {Klipcan, Liron and Levin, Inna and Kessler, Naama and Moor, Nina and Finarov, Igal and Safro, Mark},
	Journal = {Structure},
	Number = {7},
	Pages = {1095--1104},
	Publisher = {Elsevier},
	Title = {{The tRNA-induced conformational activation of human mitochondrial phenylalanyl-tRNA synthetase}},
	Volume = {16},
	Year = {2008}}

@article{4L87,
	Author = {Xu, Xiaoling and Shi, Yi and Yang, Xiang-Lei},
	Journal = {Structure},
	Number = {11},
	Pages = {2078--2086},
	Publisher = {Elsevier},
	Title = {{Crystal structure of human Seryl-tRNA synthetase and Ser-SA complex reveals a molecular lever specific to higher eukaryotes}},
	Volume = {21},
	Year = {2013}}

@article{3L4G,
	Author = {Finarov, Igal and Moor, Nina and Kessler, Naama and Klipcan, Liron and Safro, Mark G},
	Journal = {Structure},
	Number = {3},
	Pages = {343--353},
	Publisher = {Elsevier},
	Title = {{Structure of human cytosolic phenylalanyl-tRNA synthetase: evidence for kingdom-specific design of the active sites and tRNA binding patterns}},
	Volume = {18},
	Year = {2010}}

@article{2PID,
	Author = {Bonnefond, Luc and Frugier, Magali and Touz{\'{e}}, Elodie and Lorber, Bernard and Florentz, Catherine and Gieg{\'{e}}, Richard and Sauter, Claude and Rudinger-Thirion, Jo{\"{e}}lle},
	Journal = {Structure},
	Number = {11},
	Pages = {1505--1516},
	Publisher = {Elsevier},
	Title = {{Crystal structure of human mitochondrial tyrosyl-tRNA synthetase reveals common and idiosyncratic features}},
	Volume = {15},
	Year = {2007}}

@article{1r6u,
	Author = {Yang, Xiang-Lei and Guo, Min and Kapoor, Mili and Ewalt, Karla L and Otero, Francella J and Skene, Robert J and McRee, Duncan E and Schimmel, Paul},
	Journal = {Structure},
	Number = {7},
	Pages = {793--805},
	Publisher = {Elsevier},
	Title = {{Functional and crystal structure analysis of active site adaptations of a potent anti-angiogenic human tRNA synthetase}},
	Volume = {15},
	Year = {2007}}

@article{4G84,
	Author = {Xu, Zhiwen and Wei, Zhiyi and Zhou, Jie J and Ye, Fei and Lo, Wing-Sze and Wang, Feng and Lau, Ching-Fun and Wu, Jingjing and Nangle, Leslie A and Chiang, Kyle P},
	Journal = {Structure},
	Number = {9},
	Pages = {1470--1477},
	Publisher = {Elsevier},
	Title = {{Internally deleted human tRNA synthetase suggests evolutionary pressure for repurposing}},
	Volume = {20},
	Year = {2012}}

@article{1F7U,
	Author = {Delagoutte, B{\'{e}}n{\'{e}}dicte and Moras, Dino and Cavarelli, Jean},
	Journal = {The EMBO Journal},
	Number = {21},
	Pages = {5599--5610},
	Publisher = {EMBO Press},
	Title = {{tRNA aminoacylation by arginyl-tRNA synthetase: induced conformations during substrates binding}},
	Volume = {19},
	Year = {2000}}

@article{1C0A,
	Author = {Eiler, S and Dock-Bregeon, A-C and Moulinier, L and Thierry, J-C and Moras, D},
	Journal = {The EMBO Journal},
	Number = {22},
	Pages = {6532--6541},
	Publisher = {EMBO Press},
	Title = {{Synthesis of aspartyl-tRNA Asp in \textit{Escherichia coli} - a snapshot of the second step}},
	Volume = {18},
	Year = {1999}}

@article{de1998functional,
	Author = {de Pouplana, Llu$\backslash$'$\backslash$is Ribas and Buechter, Douglas and Sardesai, Niranjan Y and Schimmel, Paul},
	Journal = {The EMBO Journal},
	Number = {18},
	Pages = {5449--5457},
	Publisher = {EMBO Press},
	Title = {{Functional analysis of peptide motif for RNA microhelix binding suggests new family of RNA-binding domains}},
	Volume = {17},
	Year = {1998}}

@article{1HTT,
	Author = {Arnez, J G and Harris, D C and Mitschler, A and Rees, B and Francklyn, C S and Moras, D},
	Journal = {The EMBO Journal},
	Number = {17},
	Pages = {4143},
	Publisher = {European Molecular Biology Organization},
	Title = {{Crystal structure of histidyl-tRNA synthetase from \textit{Escherichia coli} complexed with histidyl-adenylate.}},
	Volume = {14},
	Year = {1995}}

@article{2ZUE,
	Author = {Konno, Michiko and Sumida, Tomomi and Uchikawa, Emiko and Mori, Yukie and Yanagisawa, Tatsuo and Sekine, Shun-ichi and Yokoyama, Shigeuki},
	Journal = {The FEBS Journal},
	Number = {17},
	Pages = {4763--4779},
	Publisher = {Wiley Online Library},
	Title = {{Modeling of tRNA-assisted mechanism of Arg activation based on a structure of Arg-tRNA synthetase, tRNA, and an ATP analog (ANP)}},
	Volume = {276},
	Year = {2009}}

@article{de2001aminoacyl,
	Author = {de Pouplana, Llu$\backslash$is Ribas and Schimmel, Paul},
	Journal = {Trends in Biochemical Sciences},
	Number = {10},
	Pages = {591--596},
	Publisher = {Elsevier},
	Title = {{Aminoacyl-tRNA synthetases: potential markers of genetic code development}},
	Volume = {26},
	Year = {2001}}

@article{schneider2001does,
	Author = {Schneider, Andr{\'{e}}},
	Journal = {TRENDS in Genetics},
	Number = {10},
	Pages = {557--559},
	Publisher = {Elsevier},
	Title = {{Does the evolutionary history of aminoacyl-tRNA synthetases explain the loss of mitochondrial tRNA genes?}},
	Volume = {17},
	Year = {2001}}

@article{sissler2013mitochondrial,
	Author = {Sissler, Marie and Putz, Joern and Fasiolo, Franco and Florentz, Catherine},
	Journal = {Madame Curie Bioscience Database. Available from: https://www.ncbi.nlm.nih.gov/books/NBK6033/},
	Publisher = {Landes Bioscience},
	Title = {{Mitochondrial aminoacyl-tRNA synthetases}},
	Year = {2013}}

@article{kern2013asparaginyl,
	Author = {Kern, Daniel and Roy, Herv{\'{e}} and Becker, Hubert Dominique},
	Journal = {Madame Curie Bioscience Database. Available from: https://www.ncbi.nlm.nih.gov/books/NBK6048/},
	Publisher = {Landes Bioscience},
	Title = {{Asparaginyl-tRNA synthetases}},
	Url = {https://www.ncbi.nlm.nih.gov/books/NBK6048/},
	Year = {2013},
	Bdsk-Url-1 = {https://www.ncbi.nlm.nih.gov/books/NBK6048/}}

@article{4XEM,
	Author = {Zhou, H and W., He and YANG, X},
	Noopurl = {http://www.rcsb.org/pdb/explore/explore.do?structureId=4xem},
	Title = {{PDB ID: 4xem, Crystal Structure of wild type human AlaRS catalytic domain}},
	Year = {2014}}

@article{1eqz,
	Author = {Harp, Joel M and Hanson, B Leif and Timm, David E and Bunick, Gerard J},
	Journal = {Acta Crystallographica Section D: Biological Crystallography},
	Number = {12},
	Pages = {1513--1534},
	Publisher = {International Union of Crystallography},
	Title = {{Asymmetries in the nucleosome core particle at 2.5 \AA\ resolution}},
	Volume = {56},
	Year = {2000}}

@article{1b8z,
	Author = {Christodoulou, E and Vorgias, C E},
	Journal = {Acta Crystallographica Section D: Biological Crystallography},
	Number = {5},
	Pages = {1043--1045},
	Publisher = {International Union of Crystallography},
	Title = {{Cloning, overproduction, purification and crystallization of the DNA binding protein HU from the hyperthermophilic eubacterium \textit{Thermotoga maritima}}},
	Volume = {54},
	Year = {1998}}

@article{4qju,
	Author = {Kim, D-H and Im, Hookang and Jee, J-G and Jang, S-B and Yoon, H-J and Kwon, A-R and Kang, S-M and Lee, B-J},
	Journal = {Acta Crystallographica Section D: Biological Crystallography},
	Number = {12},
	Pages = {3273--3289},
	Publisher = {International Union of Crystallography},
	Title = {{$\beta$-Arm flexibility of HU from \textit{Staphylococcus aureus} dictates the DNA-binding and recognition mechanism}},
	Volume = {70},
	Year = {2014}}

@article{grossfield2009quantifying,
	Author = {Grossfield, Alan and Zuckerman, Daniel M},
	Journal = {Annual Reports in Computational Chemistry},
	Pages = {23--48},
	Publisher = {Elsevier},
	Title = {{Quantifying uncertainty and sampling quality in biomolecular simulations}},
	Volume = {5},
	Year = {2009}}

@article{feijoo2017considerations,
	Author = {Feijoo-Siota, Luc$\backslash$'$\backslash$ia and Rama, Jos{\'{e}} Luis R and S{\'{a}}nchez-P{\'{e}}rez, Angeles and Villa, Tom{\'{a}}s G},
	Journal = {Applied Microbiology and Biotechnology},
	Number = {14},
	Pages = {5591--5602},
	Publisher = {Springer},
	Title = {{Considerations on bacterial nucleoids}},
	Volume = {101},
	Year = {2017}}

@article{Lawson2009,
	Author = {Lawson, Tamara L. and Crow, Allister and Lewin, Allison and Yasmin, Samina and Moore, Geoffrey R. and {Le Brun}, Nick E.},
	Isbn = {1520-4995 (Electronic) 0006-2960 (Linking)},
	Journal = {Biochemistry},
	Noopdoi = {10.1021/bi900869x},
	Noopissn = {00062960},
	Noopmonth = {sep},
	Nooppmid = {19705876},
	Noopurl = {http://pubs.acs.org/NOOPdoi/abs/10.1021/bi900869x},
	Number = {38},
	Pages = {9031--9039},
	Title = {{Monitoring the iron status of the ferroxidase center of \textit{Escherichia coli} bacterioferritin using fluorescence spectroscopy}},
	Volume = {48},
	Year = {2009}}

@article{Swartz2006,
	Author = {Swartz, Larkin and Kuchinskas, Mike and Li, Huiying and Poulos, Thomas L. and Lanzilotta, William N.},
	Isbn = {0006-2960},
	Journal = {Biochemistry},
	Noopdoi = {10.1021/bi060146w},
	Noopissn = {00062960},
	Noopmonth = {apr},
	Nooppmid = {16584178},
	Noopurl = {http://pubs.acs.org/NOOPdoi/abs/10.1021/bi060146w},
	Number = {14},
	Pages = {4421--4428},
	Title = {{Redox-dependent structural changes in the \textit{Azotobacter vinelandii} bacterioferritin: New insights into the ferroxidase and iron transport mechanism}},
	Volume = {45},
	Year = {2006}}

@article{Eriksson1998,
	Author = {Eriksson, Mathias and Jordan, Albert and Eklund, Hans},
	Isbn = {0006-2960 (Print)$\backslash$r0006-2960 (Linking)},
	Journal = {Biochemistry},
	Noopdoi = {10.1021/bi981380s},
	Noopissn = {00062960},
	Noopmonth = {sep},
	Nooppmid = {9748343},
	Noopurl = {http://pubs.acs.org/NOOPdoi/abs/10.1021/bi981380s},
	Number = {38},
	Pages = {13359--13369},
	Title = {{Structure of \textit{Salmonella typhimurium} nrdF ribonucleotide reductase in its oxidized and reduced forms}},
	Volume = {37},
	Year = {1998}}

@article{Andersson2004,
	Author = {Andersson, Martin E. and H{\"{o}}gbom, Martin and Rinaldo-Matthis, Agnes and Blodig, Wolfgang and Liang, Yuhe and Persson, Bert Ove and Sj{\"{o}}berg, Britt Marie and Su, Xiao Dong and Nordlund, P{\"{a}}r},
	Isbn = {0006-2960 (Print)},
	Journal = {Biochemistry},
	Noopdoi = {10.1021/bi036088l},
	Noopissn = {00062960},
	Noopmonth = {jun},
	Nooppmid = {15196041},
	Noopurl = {http://pubs.acs.org/NOOPdoi/abs/10.1021/bi036088l},
	Number = {24},
	Pages = {7966--7972},
	Title = {{Structural and mutational studies of the carboxylate cluster in iron-free ribonucleotide reductase R2}},
	Volume = {43},
	Year = {2004}}

@article{Gauss,
	Author = {Gauss, George H. and Benas, Philippe and Wiedenheft, Blake and Young, Mark and Douglas, Trevor and Lawrence, C. Martin},
	Eprint = {NIHMS150003},
	Isbn = {0006-2960},
	Journal = {Biochemistry},
	Noopdoi = {10.1021/bi060782u},
	Noopissn = {00062960},
	Nooppmid = {16953567},
	Number = {36},
	Pages = {10815--10827},
	Publisher = {Protein Data Bank, Rutgers University},
	Title = {{Structure of the DPS-like protein from \textit{Sulfolobus solfataricus} reveals a bacterioferritin-like dimetal binding site within a DPS-like dodecameric assembly}},
	Volume = {45},
	Year = {2006}}

@article{1dp3,
	Author = {Stockner, Thomas and Plugariu, Carmela and Koraimann, G{\"{u}}nther and H{\"{o}}genauer, Gregor and Bermel, Wolfgang and Prytulla, Stefan and Sterk, Heinz},
	Journal = {Biochemistry},
	Number = {11},
	Pages = {3370--3377},
	Publisher = {ACS Publications},
	Title = {{Solution structure of the DNA-binding domain of TraM}},
	Volume = {40},
	Year = {2001}}

@article{Sazinsky2006,
	Author = {Sazinsky, Matthew H. and Dunten, Pete W. and McCormick, Michael S. and DiDonato, Alberto and Lippard, Stephen J.},
	Eprint = {NIHMS150003},
	Isbn = {0006-2960},
	Journal = {Biochemistry},
	Noopdoi = {10.1021/bi0618969},
	Noopissn = {00062960},
	Noopmonth = {dec},
	Nooppmid = {17176061},
	Noopurl = {http://pubs.acs.org/NOOPdoi/abs/10.1021/bi0618969},
	Number = {51},
	Pages = {15392--15404},
	Title = {{X-ray structure of a hydroxylase-regulatory protein complex from a hydrocarbon-oxidizing multicomponent monooxygenase, \textit{Pseudomonas sp}. OX1 phenol hydroxylase}},
	Volume = {45},
	Year = {2006}}

@article{Kim2006,
	Author = {Kim, Jungwook and Malashkevich, Vladimir and Roday, Setu and Lisbin, Michael and Schramm, Vern L. and Almo, Steven C.},
	Isbn = {0006-2960 (Print)},
	Journal = {Biochemistry},
	Noopdoi = {10.1021/bi0522394},
	Noopissn = {00062960},
	Noopmonth = {may},
	Nooppmid = {16700551},
	Noopurl = {http://pubs.acs.org/NOOPdoi/abs/10.1021/bi0522394},
	Number = {20},
	Pages = {6407--6416},
	Title = {{Structural and kinetic characterization of \textit{Escherichia coli} TadA, the wobble-Specific tRNA deaminase}},
	Volume = {45},
	Year = {2006}}

@article{stivala2011automatic,
	Author = {Stivala, Alex and Wybrow, Michael and Wirth, Anthony and Whisstock, James C and Stuckey, Peter J},
	Journal = {Bioinformatics},
	Number = {23},
	Pages = {3315--3316},
	Publisher = {Oxford University Press},
	Title = {{Automatic generation of protein structure cartoons with Pro-origami}},
	Volume = {27},
	Year = {2011}}

@article{sukumaran2010dendropy,
	Author = {Sukumaran, Jeet and Holder, Mark T},
	Journal = {Bioinformatics},
	Number = {12},
	Pages = {1569--1571},
	Publisher = {Oxford University Press},
	Title = {{DendroPy: a Python library for phylogenetic computing}},
	Volume = {26},
	Year = {2010}}

@article{musacchio2017molecular,
	Author = {Musacchio, Andrea and Desai, Arshad},
	Journal = {Biology},
	Number = {1},
	Pages = {5},
	Publisher = {Multidisciplinary Digital Publishing Institute},
	Title = {{A molecular view of kinetochore assembly and function}},
	Volume = {6},
	Year = {2017}}

@article{alva2007origin,
	Author = {Alva, Vikram and Ammelburg, Moritz and S{\"{o}}ding, Johannes and Lupas, Andrei N},
	Journal = {BMC Structural Biology},
	Number = {1},
	Pages = {17},
	Publisher = {BioMed Central},
	Title = {{On the origin of the histone fold}},
	Volume = {7},
	Year = {2007}}

@article{nabhan2012impact,
	Author = {Nabhan, Ahmed Ragab and Sarkar, Indra Neil},
	Journal = {Briefings in Bioinformatics},
	Number = {1},
	Pages = {122--134},
	Publisher = {Oxford Univ Press},
	Title = {{The impact of taxon sampling on phylogenetic inference: a review of two decades of controversy}},
	Volume = {13},
	Year = {2012}}

@article{foltz2012new,
	Author = {Foltz, Daniel R and Stukenberg, P Todd},
	Journal = {Cell},
	Number = {3},
	Pages = {394--396},
	Publisher = {Elsevier},
	Title = {{A new histone at the centromere?}},
	Volume = {148},
	Year = {2012}}

@article{nishino2012cenp,
	Author = {Nishino, Tatsuya and Takeuchi, Kozo and Gascoigne, Karen E and Suzuki, Aussie and Hori, Tetsuya and Oyama, Takuji and Morikawa, Kosuke and Cheeseman, Iain M and Fukagawa, Tatsuo},
	Journal = {Cell},
	Number = {3},
	Pages = {487--501},
	Publisher = {Elsevier},
	Title = {{CENP-TWSX forms a unique centromeric chromatin structure with a histone-like fold}},
	Volume = {148},
	Year = {2012}}

@article{1ihf,
	Author = {Rice, Phoebe A and Yang, Shu-wei and Mizuuchi, Kiyoshi and Nash, Howard A},
	Journal = {Cell},
	Number = {7},
	Pages = {1295--1306},
	Publisher = {Elsevier},
	Title = {{Crystal structure of an IHF-DNA complex: a protein-induced DNA U-turn}},
	Volume = {87},
	Year = {1996}}

@article{1bh8,
	Author = {Birck, Catherine and Poch, Olivier and Romier, Christophe and Ruff, Marc and Mengus, Gabrielle and Lavigne, Anne-Claire and Davidson, Irwin and Moras, Dino},
	Journal = {Cell},
	Number = {2},
	Pages = {239--249},
	Publisher = {Elsevier},
	Title = {{Human TAF II 28 and TAF II 18 interact through a histone fold encoded by atypical evolutionary conserved motifs also found in the SPT3 family}},
	Volume = {94},
	Year = {1998}}

@article{hori2008ccan,
	Author = {Hori, Tetsuya and Amano, Miho and Suzuki, Aussie and Backer, Chelsea B and Welburn, Julie P and Dong, Yimin and McEwen, Bruce F and Shang, Wei-Hao and Suzuki, Emiko and Okawa, Katsuya},
	Journal = {Cell},
	Number = {6},
	Pages = {1039--1052},
	Publisher = {Elsevier},
	Title = {{CCAN makes multiple contacts with centromeric DNA to provide distinct pathways to the outer kinetochore}},
	Volume = {135},
	Year = {2008}}

@article{schmid1990more,
	Author = {Schmid, Molly B},
	Journal = {Cell},
	Number = {3},
	Pages = {451--453},
	Publisher = {Elsevier},
	Title = {{More than just ``histone-like'' proteins}},
	Volume = {63},
	Year = {1990}}

@article{3vh5,
	Author = {Nishino, Tatsuya and Takeuchi, Kozo and Gascoigne, Karen E and Suzuki, Aussie and Hori, Tetsuya and Oyama, Takuji and Morikawa, Kosuke and Cheeseman, Iain M and Fukagawa, Tatsuo},
	Journal = {Cell},
	Number = {3},
	Pages = {487--501},
	Publisher = {Elsevier},
	Title = {{CENP-TWSX forms a unique centromeric chromatin structure with a histone-like fold}},
	Volume = {148},
	Year = {2012}}

@article{bergsten2005review,
	Author = {Bergsten, Johannes},
	Journal = {Cladistics},
	Number = {2},
	Pages = {163--193},
	Publisher = {Wiley Online Library},
	Title = {{A review of long-branch attraction}},
	Volume = {21},
	Year = {2005}}

@article{kelly1965twenty,
	Author = {Kelly, Kenneth L},
	Journal = {Color Engineering},
	Number = {26},
	Pages = {26--27},
	Title = {{Twenty-two colors of maximum contrast}},
	Volume = {3},
	Year = {1965}}

@article{dorman2003regulation,
	Author = {Dorman, Charles J and Deighan, Padraig},
	Journal = {Current Opinion in Genetics {\&} Development},
	Number = {2},
	Pages = {179--184},
	Publisher = {Elsevier},
	Title = {{Regulation of gene expression by histone-like proteins in bacteria}},
	Volume = {13},
	Year = {2003}}

@article{draizen2016histonedb,
	Author = {Draizen, Eli J and Shaytan, Alexey K and Mari{\~{n}}o-Ram{\'{i}}rez, Leonardo and Talbert, Paul B and Landsman, David and Panchenko, Anna R},
	Journal = {Database},
	Pages = {baw014},
	Publisher = {Oxford University Press},
	Title = {{HistoneDB 2.0: a histone database with variants - an integrated resource to explore histones and their variants}},
	Volume = {2016},
	Year = {2016}}

@article{fukagawa2014centromere,
	Author = {Fukagawa, Tatsuo and Earnshaw, William C},
	Journal = {Developmental Cell},
	Number = {5},
	Pages = {496--508},
	Publisher = {Elsevier},
	Title = {{The centromere: chromatin foundation for the kinetochore machinery}},
	Volume = {30},
	Year = {2014}}

@article{wong2003histone,
	Author = {Wong, Joseph T Y and New, D C and Wong, J C W and Hung, V K L},
	Journal = {Eukaryotic Cell},
	Number = {3},
	Pages = {646--650},
	Publisher = {Am Soc Microbiol},
	Title = {{Histone-like proteins of the dinoflagellate \textit{Crypthecodinium cohnii} have homologies to bacterial DNA-binding proteins}},
	Volume = {2},
	Year = {2003}}

@article{Whittaker2003,
	Author = {Whittaker, Mei M and Barynin, Vladimir V and Igarashi, Takao and Whittaker, James W},
	Journal = {European Journal of Biochemistry},
	Noopissn = {0014-2956},
	Noopmonth = {mar},
	Nooppmid = {12631270},
	Noopurl = {http://www.ncbi.nlm.nih.gov/pubmed/12631270},
	Number = {6},
	Pages = {1102--16},
	Title = {{Outer sphere mutagenesis of \textit{Lactobacillus plantarum} manganese catalase disrupts the cluster core. Mechanistic implications.}},
	Volume = {270},
	Year = {2003}}

@article{Uppsten2004,
	Author = {Uppsten, Malin and Davis, Jamaine and Rubin, Harvey and Uhlin, Ulla},
	Isbn = {0014-5793},
	Journal = {FEBS Letters},
	Keywords = {Crystal structure,Diiron carboxylate protein,EPR,Mtb,\textit{Mycobacterium tuberculosis},R2,RNR,Ribonucleotide reductase,Tyrosyl radical,electron paramagnetic resonance,ribonucleotide reductase},
	Noopdoi = {10.1016/j.febslet.2004.05.059},
	Noopissn = {00145793},
	Noopmonth = {jul},
	Nooppmid = {15225619},
	Noopurl = {http://NOOPdoi.wiley.com/10.1016/j.febslet.2004.05.059},
	Number = {1-3},
	Pages = {117--122},
	Title = {{Crystal structure of the biologically active form of class Ib ribonucleotide reductase small subunit from \textit{Mycobacterium tuberculosis}}},
	Volume = {569},
	Year = {2004}}

@article{Hogbom2004a,
	Author = {H{\"{o}}gbom, Martin and Nordlund, P{\"{a}}r},
	Isbn = {0014-5793 (Print)},
	Journal = {FEBS Letters},
	Keywords = {2-(4-morpholino)-ethane sulfonic acid,Bio-mineralization,Cluster compound,Ferritin,Iron,MES,Protein ligand,R2F,RNR,class Ib ribonucleotide reductase R2 protein,ribonucleotide reductase},
	Noopdoi = {10.1016/j.febslet.2004.04.068},
	Noopissn = {00145793},
	Noopmonth = {jun},
	Nooppmid = {15178319},
	Noopurl = {http://NOOPdoi.wiley.com/10.1016/j.febslet.2004.04.068},
	Number = {2-3},
	Pages = {179--182},
	Title = {{A protein carboxylate coordinated oxo-centered tri-nuclear iron complex with possible implications for ferritin mineralization}},
	Volume = {567},
	Year = {2004}}

@article{1hns,
	Author = {Shindo, Heisaburo and Iwaki, Takanobu and Ieda, Ryoichi and Kurumizaka, Hitoshi and Ueguchi, Chiharu and Mizuno, Takeshi and Morikawa, Soichi and Nakamura, Haruki and Kuboniwa, Hitoshi},
	Journal = {FEBS Letters},
	Number = {2},
	Pages = {125--131},
	Publisher = {Wiley Online Library},
	Title = {{Solution structure of the DNA binding domain of a nucleoid-associated protein, H-NS, from \textit{Escherichia coli}}},
	Volume = {360},
	Year = {1995}}

@article{tora2002unified,
	Author = {Tora, L{\`{a}}szl{\`{o}}},
	Journal = {Genes {\&} Development},
	Number = {6},
	Pages = {673--675},
	Publisher = {Cold Spring Harbor Lab},
	Title = {{A unified nomenclature for TATA box binding protein (TBP)-associated factors (TAFs) involved in RNA polymerase II transcription}},
	Volume = {16},
	Year = {2002}}

@article{meraldi2006phylogenetic,
	Author = {Meraldi, Patrick and McAinsh, Andrew D and Rheinbay, Esther and Sorger, Peter K},
	Journal = {Genome Biology},
	Number = {3},
	Pages = {R23},
	Publisher = {BioMed Central},
	Title = {{Phylogenetic and structural analysis of centromeric DNA and kinetochore proteins}},
	Volume = {7},
	Year = {2006}}

@article{Gauss2012,
	Author = {Gauss, George H. and Reott, Mihael A. and Roha, Edson R. and Young, Mark J. and Douglas, Trevor and Smith, C. Jeffrey and Lawrence, C. Martin},
	Isbn = {1098-5530 (Electronic)$\backslash$r0021-9193 (Linking)},
	Journal = {Journal of Bacteriology},
	Noopdoi = {10.1128/JB.05260-11},
	Noopissn = {00219193},
	Noopmonth = {jan},
	Nooppmid = {22020642},
	Noopurl = {http://jb.asm.org/cgi/NOOPdoi/10.1128/JB.05260-11},
	Number = {1},
	Pages = {15--27},
	Title = {{Characterization of the \textit{Bacteroides fragilis} bfr gene product identifies a bacterial DPS-like protein and suggests evolutionary links in the ferritin superfamily}},
	Volume = {194},
	Year = {2012}}

@article{Yoshizawa2007,
	Author = {Yoshizawa, Keiko and Mishima, Yumiko and Park, Sam Yong and Heddle, Jonathan G. and Tame, Jeremy R. H. and Iwahori, Kenji and Kobayashi, Mime and Yamashita, Ichiro},
	Isbn = {0021-924X (Print)$\backslash$n0021-924X (Linking)},
	Journal = {Journal of Biochemistry},
	Keywords = {Acidic denaturation,Apoferritin,Ferritin,Hydrogen bond,Protein structure},
	Noopdoi = {10.1093/jb/mvm187},
	Noopissn = {0021924X},
	Noopmonth = {sep},
	Nooppmid = {17938140},
	Noopurl = {https://academic.oup.com/jb/article-lookup/NOOPdoi/10.1093/jb/mvm187},
	Number = {6},
	Pages = {707--713},
	Title = {{Effect of N-terminal residues on the structural stability of recombinant horse L-chain apoferritin in an acidic environment}},
	Volume = {142},
	Year = {2007}}

@article{delange1969calf,
	Author = {DeLange, Robert J and Fambrough, Douglas M and Smith, Emil L and Bonner, James},
	Journal = {Journal of Biological Chemistry},
	Number = {20},
	Pages = {5669--5679},
	Publisher = {ASBMB},
	Title = {{Calf and pea histone IV III. Complete amino acid sequence of pea seedling Histone IV; comparison with the homologous calf thymus histone}},
	Volume = {244},
	Year = {1969}}

@article{Ceci2003,
	Author = {Ceci, Pierpaolo and Ilari, Andrea and Falvo, Elisabetta and Chiancone, Emilia},
	Isbn = {0021-9258},
	Journal = {Journal of Biological Chemistry},
	Noopdoi = {10.1074/jbc.M302114200},
	Noopissn = {00219258},
	Noopmonth = {may},
	Nooppmid = {12660233},
	Noopurl = {http://www.jbc.org/lookup/NOOPdoi/10.1074/jbc.M302114200},
	Number = {22},
	Pages = {20319--20326},
	Title = {{The Dps protein of \textit{Agrobacterium tumefaciens} does not bind to DNA but protects it toward oxidative cleavage. X-ray crystal structure, iron binding, and hydroxyl-radical scavenging properties}},
	Volume = {278},
	Year = {2003}}

@article{1h3o,
	Author = {Werten, Sebastiaan and Mitschler, Andr{\'{e}} and Romier, Christophe and Gangloff, Yann-Ga{\"{e}}l and Thuault, Sylvie and Davidson, Irwin and Moras, Dino},
	Journal = {Journal of Biological Chemistry},
	Number = {47},
	Pages = {45502--45509},
	Publisher = {ASBMB},
	Title = {{Crystal structure of a subcomplex of human transcription factor TFIID formed by TATA binding protein-associated factors hTAF4 (hTAFII135) and hTAF12 (hTAFII20)}},
	Volume = {277},
	Year = {2002}}

@article{Moche2003,
	Author = {Moche, Martin and Shanklin, John and Ghoshal, Alokesh and Lindqvist, Ylva},
	Isbn = {0021-9258},
	Journal = {Journal of Biological Chemistry},
	Noopdoi = {10.1074/jbc.M301662200},
	Noopissn = {00219258},
	Noopmonth = {jul},
	Nooppmid = {12704186},
	Noopurl = {http://www.jbc.org/lookup/NOOPdoi/10.1074/jbc.M301662200},
	Number = {27},
	Pages = {25072--25080},
	Title = {{Azide and acetate complexes plus two iron-depleted crystal structures of the di-iron enzyme $\delta$9 stearoyl-acyl carrier protein desaturase: Implications for oxygen activation and catalytic intermediates}},
	Volume = {278},
	Year = {2003}}

@article{Ceci2005,
	Author = {Ceci, Pierpaolo and Ilari, Andrea and Falvo, Elisabetta and Giangiacomo, Laura and Chiancone, Emilia},
	Isbn = {0021-9258},
	Journal = {Journal of Biological Chemistry},
	Noopdoi = {10.1074/jbc.M502343200},
	Noopissn = {00219258},
	Noopmonth = {oct},
	Nooppmid = {16030020},
	Noopurl = {http://www.jbc.org/lookup/NOOPdoi/10.1074/jbc.M502343200},
	Number = {41},
	Pages = {34776--34785},
	Title = {{Reassessment of protein stability, DNA binding, and protection of \textit{Mycobacterium smegmatis} Dps}},
	Volume = {280},
	Year = {2005}}

@article{Papinutto2002,
	Author = {Papinutto, Elena and Dundon, William G. and Pitulis, Nea and Battistutta, Roberto and Montecucco, Cesare and Zanotti, Giuseppe},
	Isbn = {1509315098},
	Journal = {Journal of Biological Chemistry},
	Noopdoi = {10.1074/jbc.M112378200},
	Noopissn = {00219258},
	Noopmonth = {apr},
	Nooppmid = {11836250},
	Noopurl = {http://www.jbc.org/lookup/NOOPdoi/10.1074/jbc.M112378200},
	Number = {17},
	Pages = {15093--15098},
	Title = {{Structure of two iron-binding proteins from \textit{Bacillus anthracis}}},
	Volume = {277},
	Year = {2002}}

@article{1n1j,
	Author = {Romier, Christophe and Cocchiarella, Fabienne and Mantovani, Roberto and Moras, Dino},
	Journal = {Journal of Biological Chemistry},
	Number = {2},
	Pages = {1336--1345},
	Publisher = {ASBMB},
	Title = {{The NF-YB/NF-YC structure gives insight into DNA binding and transcription regulation by CCAAT factor NF-Y}},
	Volume = {278},
	Year = {2003}}

@article{Guy2007,
	Author = {Guy, Jodie E. and Whittle, Edward and Kumaran, Desigan and Lindqvist, Ylva and Shanklin, John},
	Isbn = {0021-9258 (Print)$\backslash$r0021-9258 (Linking)},
	Journal = {Journal of Biological Chemistry},
	Noopdoi = {10.1074/jbc.M702520200},
	Noopissn = {00219258},
	Noopmonth = {jul},
	Nooppmid = {17463003},
	Noopurl = {http://www.jbc.org/lookup/NOOPdoi/10.1074/jbc.M702520200},
	Number = {27},
	Pages = {19863--19871},
	Title = {{The crystal structure of the Ivy $\delta$4-16:0-ACP desaturase reveals structural details of the oxidized active site and potential determinants of regioselectivity}},
	Volume = {282},
	Year = {2007}}

@article{werten2002crystal,
	Author = {Werten, Sebastiaan and Mitschler, Andr{\'{e}} and Romier, Christophe and Gangloff, Yann-Ga{\"{e}}l and Thuault, Sylvie and Davidson, Irwin and Moras, Dino},
	Journal = {Journal of Biological Chemistry},
	Number = {47},
	Pages = {45502--45509},
	Publisher = {ASBMB},
	Title = {{Crystal structure of a subcomplex of human transcription factor TFIID formed by TATA binding protein-associated factors hTAF4 (hTAFII135) and hTAF12 (hTAFII20)}},
	Volume = {277},
	Year = {2002}}

@article{sanders2000identification,
	Author = {Sanders, Steven L and Weil, P Anthony},
	Journal = {Journal of Biological Chemistry},
	Number = {18},
	Pages = {13895--13900},
	Publisher = {ASBMB},
	Title = {{Identification of Two Novel TAF Subunits of the yeast \textit{Saccharomyces cerevisiae} TFIID Complex}},
	Volume = {275},
	Year = {2000}}

@article{Strand2004,
	Author = {Strand, Kari R. and Karlsen, Solveig and Kolberg, Matthias and R{\o}hr, {\AA}smund Kjendseth and G{\"{o}}rbitz, Carl Henrik and Andersson, K. Kristoffer},
	Isbn = {0021-9258 (Print)$\backslash$r0021-9258 (Linking)},
	Journal = {Journal of Biological Chemistry},
	Noopdoi = {10.1074/jbc.M407346200},
	Noopissn = {00219258},
	Noopmonth = {nov},
	Nooppmid = {15322079},
	Noopurl = {http://www.jbc.org/lookup/NOOPdoi/10.1074/jbc.M407346200},
	Number = {45},
	Pages = {46794--46801},
	Title = {{Crystal structural studies of changes in the native dinuclear iron center of ribonucleotide reductase protein R2 from mouse}},
	Volume = {279},
	Year = {2004}}

@article{Tatur2007,
	Author = {Tatur, Jana and Hagen, Wilfred R. and Matias, Pedro M.},
	Isbn = {0077500702123},
	Journal = {Journal of Biological Inorganic Chemistry},
	Keywords = {Archaeon,Ferritin,Ferroxidase center,Hyperthermophile,Iron},
	Noopdoi = {10.1007/s00775-007-0212-3},
	Noopissn = {09498257},
	Noopmonth = {may},
	Nooppmid = {17541801},
	Noopurl = {http://link.springer.com/10.1007/s00775-007-0212-3},
	Number = {5},
	Pages = {615--630},
	Title = {{Crystal structure of the ferritin from the hyperthermophilic archaeal anaerobe \textit{Pyrococcus furiosus}}},
	Volume = {12},
	Year = {2007}}

@article{Iyer2005,
	Author = {Iyer, Ramesh B. and Silaghi-Dumitrescu, Radu and Kurtz, Donald M. and Lanzilotta, William N.},
	Isbn = {0949-8257 (Print)$\backslash$r0949-8257 (Linking)},
	Journal = {Journal of Biological Inorganic Chemistry},
	Keywords = {Electron transfer,Nigerythrin,Non-heme diiron peroxidase,Rubredoxin,Rubrerythrin},
	Noopdoi = {10.1007/s00775-005-0650-8},
	Noopissn = {09498257},
	Noopmonth = {jun},
	Nooppmid = {15895271},
	Noopurl = {http://link.springer.com/10.1007/s00775-005-0650-8},
	Number = {4},
	Pages = {407--416},
	Title = {{High-resolution crystal structures of \textit{Desulfovibrio vulgaris} (Hildenborough) nigerythrin: Facile, redox-dependent iron movement, domain interface variability, and peroxidase activity in the rubrerythrins}},
	Volume = {10},
	Year = {2005}}

@article{Granier2003,
	Author = {Granier, Thierry and D'Estaintot, Langlois B{\'{e}}atrice and Gallois, Bernard and Chevalier, Jean Marc and Pr{\'{e}}cigoux, Gilles and Santambrogio, Paolo and Arosio, Paolo},
	Isbn = {3355796220},
	Journal = {Journal of Biological Inorganic Chemistry},
	Keywords = {Ferritin,Non-heme iron,Structure,X-ray diffraction},
	Noopdoi = {10.1007/s00775-002-0389-4},
	Noopissn = {09498257},
	Noopmonth = {jan},
	Nooppmid = {12459904},
	Noopurl = {http://link.springer.com/10.1007/s00775-002-0389-4},
	Number = {1-2},
	Pages = {105--111},
	Title = {{Structural description of the active sites of mouse L-chain ferritin at 1.2 {\AA} resolution}},
	Volume = {8},
	Year = {2003}}

@article{wassarman2001tafii250,
	Author = {Wassarman, David A and Sauer, Frank},
	Journal = {Journal of Cell Science},
	Number = {16},
	Pages = {2895--2902},
	Publisher = {The Company of Biologists Ltd},
	Title = {{TAFII250}},
	Volume = {114},
	Year = {2001}}

@article{best2012optimization,
	Author = {Best, Robert B and Zhu, Xiao and Shim, Jihyun and Lopes, Pedro E M and Mittal, Jeetain and Feig, Michael and {MacKerell Jr}, Alexander D},
	Journal = {Journal of Chemical Theory and Computation},
	Number = {9},
	Pages = {3257--3273},
	Publisher = {ACS Publications},
	Title = {{Optimization of the additive CHARMM all-atom protein force field targeting improved sampling of the backbone $\phi$, $\psi$ and side-chain $\chi$1 and $\chi$2 dihedral angles}},
	Volume = {8},
	Year = {2012}}

@article{Ryckaert1977,
	Author = {Ryckaert, Jean-Paul and Ciccotti, Giovanni and Berendsen, Herman J C},
	Journal = {Journal of Computational Physics},
	Number = {3},
	Pages = {327--341},
	Publisher = {Elsevier},
	Title = {{Numerical integration of the cartesian equations of motion of a system with constraints: molecular dynamics of n-alkanes}},
	Volume = {23},
	Year = {1977}}

@article{Trikha1995,
	Author = {Trikha, Jaishree and Theil, Elizabeth C. and Allewell, Norma M.},
	Isbn = {0022-2836 (Print)$\backslash$r0022-2836 (Linking)},
	Journal = {Journal of Molecular Biology},
	Keywords = {Amphibians,Amphibians: blood,Animals,Betaine,Betaine: chemistry,Binding Sites,Crystallography,Erythrocytes,Erythrocytes: chemistry,Ferritins,Ferritins: chemistry,Ferritins: genetics,Ferritins: metabolism,Models,Molecular,Point Mutation,Protein Conformation,Recombinant Proteins,Recombinant Proteins: chemistry,Recombinant Proteins: genetics,X-Ray},
	Noopdoi = {10.1006/jmbi.1995.0274},
	Noopissn = {0022-2836},
	Noopmonth = {may},
	Nooppmid = {7760335},
	Noopurl = {http://linkinghub.elsevier.com/retrieve/pii/S0022283685702744 http://www.ncbi.nlm.nih.gov/pubmed/7760335},
	Number = {5},
	Pages = {949--967},
	Title = {{High resolution crystal structures of amphibian red-cell L ferritin: potential roles of structural plasticity and solvation in function}},
	Volume = {248},
	Year = {1995}}

@article{Zanotti2002,
	Author = {Zanotti, Giuseppe and Papinutto, Elena and Dundon, William and Battistutta, Roberto and Seveso, Michela and Giudice, Giuseppe and Rappuoli, Rino and Montecucco, Cesare},
	Journal = {Journal of Molecular Biology},
	Noopissn = {0022-2836},
	Noopmonth = {oct},
	Nooppmid = {12368104},
	Noopurl = {http://www.ncbi.nlm.nih.gov/pubmed/12368104},
	Number = {1},
	Pages = {125--30},
	Title = {{Structure of the neutrophil-activating protein from \textit{Helicobacter pylori}.}},
	Volume = {323},
	Year = {2002}}

@article{2iie,
	Author = {Bao, Qiuye and Chen, Hu and Liu, Yingjie and Yan, Jie and Dr{\"{o}}ge, Peter and Davey, Curt A},
	Journal = {Journal of Molecular Biology},
	Number = {3},
	Pages = {731--740},
	Publisher = {Elsevier},
	Title = {{A divalent metal-mediated switch controlling protein-induced DNA bending}},
	Volume = {367},
	Year = {2007}}

@article{LangloisdEstaintot2004,
	Author = {D'Estaintot, B{\'{e}}atrice Langlois and Santambrogio, Paolo and Granier, Thierry and Gallois, Bernard and Chevalier, Jean Marc and Pr{\'{e}}cigoux, Gilles and Levi, Sonia and Arosio, Paolo},
	Isbn = {0022-2836},
	Journal = {Journal of Molecular Biology},
	Keywords = {MtF,ROS,crystal structure,ferritin,ferroxidase activity,metal-binding sites,mitochondria,mitochondrial ferritin,rHuHF,rMtF,reactive oxygen species,recombinant MtF,recombinant human H-ferritin},
	Noopdoi = {10.1016/j.jmb.2004.04.036},
	Noopissn = {00222836},
	Noopmonth = {jul},
	Nooppmid = {15201052},
	Noopurl = {http://linkinghub.elsevier.com/retrieve/pii/S0022283604004772},
	Number = {2},
	Pages = {277--293},
	Title = {{Crystal structure and biochemical properties of the human mitochondrial ferritin and its mutant Ser144Ala}},
	Volume = {340},
	Year = {2004}}

@article{1b67,
	Author = {Decanniere, Klaas and Babu, Allampura M and Sandman, Kathleen and Reeve, John N and Heinemann, Udo},
	Journal = {Journal of Molecular Biology},
	Number = {1},
	Pages = {35--47},
	Publisher = {Elsevier},
	Title = {{Crystal structures of recombinant histones HMfA and HMfB from the hyperthermophilic archaeon \textit{Methanothermus fervidus}}},
	Volume = {303},
	Year = {2000}}

@article{1hue,
	Author = {Vis, Hans and Mariani, Matteo and Vorgias, Constantin E and Wilson, Keith S and Kaptein, Robert and Boelens, Rolf},
	Journal = {Journal of Molecular Biology},
	Number = {4},
	Pages = {692--703},
	Publisher = {Elsevier},
	Title = {{Solution structure of the HU protein from Bacillus stearothermophilus}},
	Volume = {254},
	Year = {1995}}

@article{1b6w,
	Author = {Decanniere, Klaas and Babu, Allampura M and Sandman, Kathleen and Reeve, John N and Heinemann, Udo},
	Journal = {Journal of Molecular Biology},
	Number = {1},
	Pages = {35--47},
	Publisher = {Elsevier},
	Title = {{Crystal structures of recombinant histones HMfA and HMfB from the hyperthermophilic archaeon \textit{Methanothermus fervidus}}},
	Volume = {303},
	Year = {2000}}

@article{Hamburger2005,
	Author = {Hamburger, Agnes E. and West, Anthony P. and Hamburger, Zsuzsa A. and Hamburger, Peter and Bjorkman, Pamela J.},
	Isbn = {0022-2836},
	Journal = {Journal of Molecular Biology},
	Keywords = {Crystal structure,Ferritin,Insect,Iron storage,Symmetry},
	Noopdoi = {10.1016/j.jmb.2005.03.074},
	Noopissn = {00222836},
	Noopmonth = {jun},
	Nooppmid = {15896348},
	Noopurl = {http://linkinghub.elsevier.com/retrieve/pii/S002228360500375X},
	Number = {3},
	Pages = {558--569},
	Title = {{Crystal structure of a secreted insect ferritin reveals a symmetrical arrangement of heavy and light chains}},
	Volume = {349},
	Year = {2005}}

@article{1ku5,
	Author = {Li, Ti and Sun, Fei and Ji, Xin and Feng, Yan and Rao, Zihe},
	Journal = {Journal of Molecular Biology},
	Number = {5},
	Pages = {1031--1037},
	Publisher = {Elsevier},
	Title = {{Structure based hyperthermostability of archaeal histone HPhA from Pyrococcus horikoshii}},
	Volume = {325},
	Year = {2003}}

@article{Ren2003,
	Author = {Ren, Bin and Tibbelin, Gudrun and Kajino, Tsutomu and Asami, Osamu and Ladenstein, Rudolf},
	Journal = {Journal of Molecular Biology},
	Noopissn = {0022-2836},
	Noopmonth = {jun},
	Nooppmid = {12767829},
	Noopurl = {http://www.ncbi.nlm.nih.gov/pubmed/12767829},
	Number = {3},
	Pages = {467--77},
	Title = {{The multi-layered structure of Dps with a novel di-nuclear ferroxidase center.}},
	Volume = {329},
	Year = {2003}}

@article{Stillman2001,
	Author = {Stillman, T.J and Hempstead, P.D and Artymiuk, P.J and Andrews, S.C and Hudson, A.J and Treffry, A and Guest, J.R and Harrison, P.M},
	Isbn = {0022-2836 (Print)$\backslash$r0022-2836 (Linking)},
	Journal = {Journal of Molecular Biology},
	Noopdoi = {10.1006/jmbi.2001.4475},
	Noopissn = {00222836},
	Noopmonth = {mar},
	Nooppmid = {11254384},
	Noopurl = {http://linkinghub.elsevier.com/retrieve/pii/S0022283601944754},
	Number = {2},
	Pages = {587--603},
	Title = {{The high-resolution X-ray crystallographic structure of the ferritin (EcFtnA) of \textit{Escherichia coli}; comparison with human H ferritin (HuHF) and the structures of the Fe3+ and Zn2+ derivatives.}},
	Volume = {307},
	Year = {2001}}

@article{bujnicki2000phylogeny,
	Author = {Bujnicki, Janusz M},
	Journal = {Journal of Molecular Evolution},
	Number = {1},
	Pages = {39--44},
	Publisher = {Springer},
	Title = {{Phylogeny of the restriction endonuclease-like superfamily inferred from comparison of protein structures}},
	Volume = {50},
	Year = {2000}}

@article{johnson1990molecular,
	Author = {Johnson, Mark S and Sutcliffe, Michael J and Blundell, Tom L},
	Journal = {Journal of Molecular Evolution},
	Number = {1},
	Pages = {43--59},
	Publisher = {Springer},
	Title = {{Molecular anatomy: phyletic relationships derived from three-dimensional structures of proteins}},
	Volume = {30},
	Year = {1990}}

@article{Humphrey1996,
	Author = {Humphrey, William and Dalke, Andrew and Schulten, Klaus},
	Journal = {Journal of Molecular Graphics},
	Pages = {33--38},
	Title = {{VMD -- Visual Molecular Dynamics}},
	Volume = {14},
	Year = {1996}}

@article{Sazinsky2005,
	Author = {Sazinsky, Matthew H. and Lippard, Stephen J.},
	Isbn = {0002-7863},
	Journal = {Journal of the American Chemical Society},
	Noopdoi = {10.1021/ja044099b},
	Noopissn = {00027863},
	Noopmonth = {apr},
	Nooppmid = {15839679},
	Noopurl = {http://pubs.acs.org/NOOPdoi/abs/10.1021/ja044099b},
	Number = {16},
	Pages = {5814--5825},
	Title = {{Product bound structures of the soluble methane monooxygenase hydroxylase from \textit{Methylococcus capsulatus} (Bath): Protein motion in the $\alpha$-subunit}},
	Volume = {127},
	Year = {2005}}

@article{McCormick2006,
	Author = {McCormick, Michael S. and Sazinsky, Matthew H. and Condon, Karen L. and Lippard, Stephen J.},
	Isbn = {0002-7863},
	Journal = {Journal of the American Chemical Society},
	Noopdoi = {10.1021/ja064837r},
	Noopissn = {00027863},
	Noopmonth = {nov},
	Nooppmid = {17117860},
	Noopurl = {http://pubs.acs.org/NOOPdoi/abs/10.1021/ja064837r},
	Number = {47},
	Pages = {15108--15110},
	Title = {{X-ray crystal structures of manganese(II)-reconstituted and native toluene/o-xylene monooxygenase hydroxylase reveal rotamer shifts in conserved residues and an enhanced view of the protein interior}},
	Volume = {128},
	Year = {2006}}

@article{Jin2002,
	Author = {Jin, Shi and Kurtz, Donald M and Liu, Zhi-Jie and Rose, John and Wang, Bi-Cheng},
	Journal = {Journal of the American Chemical Society},
	Noopissn = {0002-7863},
	Noopmonth = {aug},
	Nooppmid = {12175244},
	Noopurl = {http://www.ncbi.nlm.nih.gov/pubmed/12175244},
	Number = {33},
	Pages = {9845--55},
	Title = {{X-ray crystal structures of reduced rubrerythrin and its azide adduct: a structure-based mechanism for a non-heme diiron peroxidase.}},
	Volume = {124},
	Year = {2002}}

@article{Schonafinger2006,
	Author = {Sch{\"{o}}nafinger, Andreas and Morbitzer, Anke and Kress, Daniel and Essen, Lars Oliver and Noll, Frank and Hampp, Norbert},
	Isbn = {1509315098},
	Journal = {Langmuir},
	Noopdoi = {10.1021/la0530182},
	Noopissn = {07437463},
	Noopmonth = {aug},
	Nooppmid = {16893214},
	Noopurl = {http://pubs.acs.org/NOOPdoi/abs/10.1021/la0530182},
	Number = {17},
	Pages = {7185--7191},
	Title = {{Morphology of dry solid-supported protein monolayers dependent on the substrate and protein surface properties}},
	Volume = {22},
	Year = {2006}}

@article{hampsey1998molecular,
	Author = {Hampsey, Michael},
	Journal = {Microbiology and Molecular Biology Reviews},
	Number = {2},
	Pages = {465--503},
	Publisher = {Am Soc Microbiol},
	Title = {{Molecular genetics of the RNA polymerase II general transcriptional machinery}},
	Volume = {62},
	Year = {1998}}

@article{shao2005core,
	Author = {Shao, Hanshuang and Revach, Merav and Moshonov, Sandra and Tzuman, Yael and Gazit, Kfir and Albeck, Shira and Unger, Tamar and Dikstein, Rivka},
	Journal = {Molecular and Cellular Biology},
	Number = {1},
	Pages = {206--219},
	Publisher = {Am Soc Microbiol},
	Title = {{Core promoter binding by histone-like TAF complexes}},
	Volume = {25},
	Year = {2005}}

@article{breitling2001structure,
	Author = {Breitling, Rainer and Laubner, Daniela and Adamski, Jerzy},
	Journal = {Molecular Biology and Evolution},
	Number = {12},
	Pages = {2154--2161},
	Publisher = {Oxford University Press},
	Title = {{Structure-based phylogenetic analysis of short-chain alcohol dehydrogenases and reclassification of the 17$\beta$-hydroxysteroid dehydrogenase family}},
	Volume = {18},
	Year = {2001}}

@article{michel1998histone,
	Author = {Michel, Bertha and Komarnitsky, Philip and Buratowski, Stephen},
	Journal = {Molecular Cell},
	Number = {5},
	Pages = {663--673},
	Publisher = {Elsevier},
	Title = {{Histone-like TAFs are essential for transcription in vivo}},
	Volume = {2},
	Year = {1998}}

@article{3d8a,
	Author = {Lu, Jun and Wong, Joyce J W and Edwards, Ross A and Manchak, Jan and Frost, Laura S and Glover, J N},
	Journal = {Molecular Microbiology},
	Number = {1},
	Pages = {89--99},
	Publisher = {Wiley Online Library},
	Title = {{Structural basis of specific TraD--TraM recognition during F plasmid-mediated bacterial conjugation}},
	Volume = {70},
	Year = {2008}}

@article{2np2,
	Author = {Mouw, Kent W and Rice, Phoebe A},
	Journal = {Molecular Microbiology},
	Number = {5},
	Pages = {1319--1330},
	Publisher = {Wiley Online Library},
	Title = {{Shaping the \textit{Borrelia burgdorferi} genome: crystal structure and binding properties of the DNA-bending protein Hbb}},
	Volume = {63},
	Year = {2007}}

@article{xie1996structural,
	Author = {Xie, Xiaoling and Kokubo, Tetsuro and Cohen, Steven L and Mirza, Urooj A},
	Journal = {Nature},
	Number = {6572},
	Pages = {316},
	Publisher = {Nature Publishing Group},
	Title = {{Structural similarity between TAFs and the heterotetrameric core of the histone octamer}},
	Volume = {380},
	Year = {1996}}

@article{1aoi,
	Author = {Luger, Karolin and Mader, Armin W and Richmond, Robin K and Sargent, David F and Richmond, Timothy J},
	Journal = {Nature},
	Number = {6648},
	Pages = {251},
	Publisher = {Nature Publishing Group},
	Title = {{Crystal structure of the nucleosome core particle at 2.8 \AA\ resolution}},
	Volume = {389},
	Year = {1997}}

@article{Marchetti2009,
	Author = {Marchetti, Adrian and Parker, Micaela S. and Moccia, Lauren P. and Lin, Ellen O. and Arrieta, Angele L. and Ribalet, Francois and Murphy, Michael E. P. and Maldonado, Maria T. and Armbrust, E. Virginia},
	Isbn = {0028-0836},
	Journal = {Nature},
	Noopdoi = {10.1038/nature07539},
	Noopissn = {0028-0836},
	Noopmonth = {jan},
	Nooppmid = {19037243},
	Noopurl = {http://www.nature.com/NOOPdoifinder/10.1038/nature07539},
	Number = {7228},
	Pages = {467--470},
	Title = {{Ferritin is used for iron storage in bloom-forming marine pennate diatoms}},
	Volume = {457},
	Year = {2009}}

@article{1taf,
	Author = {Xie, Xiaoling and Kokubo, Tetsuro and Cohen, Steven L and Mirza, Urooj A},
	Journal = {Nature},
	Number = {6572},
	Pages = {316},
	Publisher = {Nature Publishing Group},
	Title = {{Structural similarity between TAFs and the heterotetrameric core of the histone octamer}},
	Volume = {380},
	Year = {1996}}

@article{hoffmann1996histone,
	Author = {Hoffmann, Alexander and Chiang, Cheng-Ming and Oelgeschlager, Thomas and Xie, Xiaoling},
	Journal = {Nature},
	Number = {6572},
	Pages = {356},
	Publisher = {Nature Publishing Group},
	Title = {{A histone octamer-like structure within TFIID}},
	Volume = {380},
	Year = {1996}}

@article{4dky,
	Author = {Bhowmick, Tuhin and Ghosh, Soumitra and Dixit, Karuna and Ganesan, Varsha and Ramagopal, Udupi A and Dey, Debayan and Sarma, Siddhartha P and Ramakumar, Suryanarayanarao and Nagaraja, Valakunja},
	Journal = {Nature Communications},
	Pages = {4124},
	Publisher = {Nature Publishing Group},
	Title = {{Targeting \textit{Mycobacterium tuberculosis} nucleoid-associated protein HU with structure-based inhibitors}},
	Volume = {5},
	Year = {2014}}

@article{4dra,
	Author = {Tao, Yuyong and Jin, Changjiang and Li, Xu and Qi, Shali and Chu, Lingluo and Niu, Liwen and Yao, Xuebiao and Teng, Maikun},
	Journal = {Nature Communications},
	Pages = {782},
	Publisher = {NIH Public Access},
	Title = {{The structure of the FANCM-MHF complex reveals physical features for functional assembly}},
	Volume = {3},
	Year = {2012}}

@article{4wv4,
	Author = {Trowitzsch, Simon and Viola, Cristina and Scheer, Elisabeth and Conic, Sascha and Chavant, Virginie and Fournier, Marjorie and Papai, Gabor and Ebong, Ima-Obong and Schaffitzel, Christiane and Zou, Juan},
	Journal = {Nature Communications},
	Pages = {6011},
	Publisher = {Nature Publishing Group},
	Title = {{Cytoplasmic TAF2--TAF8--TAF10 complex provides evidence for nuclear holo--TFIID assembly from preformed submodules}},
	Volume = {6},
	Year = {2015}}

@article{allis2016molecular,
	Author = {Allis, C David and Jenuwein, Thomas},
	Journal = {Nature Reviews Genetics},
	Publisher = {Nature Publishing Group},
	Title = {{The molecular hallmarks of epigenetic control}},
	Year = {2016}}

@article{selleck2001histone,
	Author = {Selleck, William and Howley, Ryan and Fang, Qiaojun and Podolny, Vladimir and Fried, Michael G and Buratowski, Stephen and Tan, Song},
	Journal = {Nature Structural {\&} Molecular Biology},
	Number = {8},
	Pages = {695--700},
	Publisher = {Nature Publishing Group},
	Title = {{A histone fold TAF octamer within the yeast TFIID transcriptional coactivator}},
	Volume = {8},
	Year = {2001}}

@article{Frolow1994,
	Author = {Frolow, F and Kalb, A J and Yariv, J},
	Journal = {Nature Structural Biology},
	Noopissn = {1072-8368},
	Noopmonth = {jul},
	Nooppmid = {7664064},
	Noopurl = {http://www.ncbi.nlm.nih.gov/pubmed/7664064},
	Number = {7},
	Pages = {453--60},
	Title = {{Structure of a unique twofold symmetric haem-binding site.}},
	Volume = {1},
	Year = {1994}}

@article{Grant1998,
	Author = {Grant, R A and Filman, D J and Finkel, S E and Kolter, R and Hogle, J M},
	Journal = {Nature Structural Biology},
	Noopissn = {1072-8368},
	Noopmonth = {apr},
	Nooppmid = {9546221},
	Noopurl = {http://www.ncbi.nlm.nih.gov/pubmed/9546221},
	Number = {4},
	Pages = {294--303},
	Title = {{The crystal structure of Dps, a ferritin homolog that binds and protects DNA.}},
	Volume = {5},
	Year = {1998}}

@article{Ilari2000,
	Author = {Ilari, A and Stefanini, S and Chiancone, E and Tsernoglou, D},
	Journal = {Nature Structural Biology},
	Noopdoi = {10.1038/71236},
	Noopissn = {1072-8368},
	Noopmonth = {jan},
	Nooppmid = {10625425},
	Noopurl = {http://www.nature.com/NOOPdoifinder/10.1038/71236 http://www.ncbi.nlm.nih.gov/pubmed/10625425},
	Number = {1},
	Pages = {38--43},
	Title = {{The dodecameric ferritin from \textit{Listeria innocua} contains a novel intersubunit iron-binding site.}},
	Volume = {7},
	Year = {2000}}

@article{Macedo2003,
	Author = {Macedo, Sofia and Rom{\~{a}}o, C{\'{e}}lia V. and Mitchell, Edward and Matias, Pedro M. and Liu, Ming Y. and Xavier, Ant{\'{o}}nio V. and LeGall, Jean and Teixeira, Miguel and Lindley, Peter and Carrondo, Maria A.},
	Isbn = {1072-8368 (Print)$\backslash$r1072-8368 (Linking)},
	Journal = {Nature Structural Biology},
	Keywords = {Bacterial Proteins,Binding Sites,Ceruloplasmin,Ceruloplasmin: chemistry,Crystallography,Cytochrome b Group,Cytochrome b Group: chemistry,Desulfovibrio,Desulfovibrio: chemistry,Ferritins,Ferritins: chemistry,Heme,Heme: chemistry,Ion Channels,Ion Channels: chemistry,Iron,Iron: chemistry,Models,Molecular,Oxidation-Reduction,Protein Conformation,Protein Structure,Protein Subunits,Quaternary,Static Electricity,X-Ray},
	Noopdoi = {10.1038/nsb909},
	Noopissn = {1072-8368},
	Noopmonth = {apr},
	Nooppmid = {12627224},
	Noopurl = {http://www.nature.com/NOOPdoifinder/10.1038/nsb909 http://www.ncbi.nlm.nih.gov/pubmed/12627224},
	Number = {4},
	Pages = {285--90},
	Title = {{The nature of the di-iron site in the bacterioferritin from \textit{Desulfovibrio desulfuricans}.}},
	Volume = {10},
	Year = {2003}}

@article{2cv5,
	Author = {Tsunaka, Yasuo and Kajimura, Naoko and Tate, Shin-ichi and Morikawa, Kosuke},
	Journal = {Nucleic Acids Research},
	Number = {10},
	Pages = {3424--3434},
	Publisher = {Oxford University Press},
	Title = {{Alteration of the nucleosomal DNA path in the crystal structure of a human nucleosome core particle}},
	Volume = {33},
	Year = {2005}}

@article{thatcher1994phylogenetic,
	Author = {Thatcher, Thomas H and Gorovsky, Martin A},
	Journal = {Nucleic Acids Research},
	Number = {2},
	Pages = {174--179},
	Publisher = {Oxford Univ Press},
	Title = {{Phylogenetic analysis of the core histones H2A, H2B, H3, and H4}},
	Volume = {22},
	Year = {1994}}

@article{finn2010pfam,
	Author = {Finn, Robert D and Mistry, Jaina and Tate, John and Coggill, Penny and Heger, Andreas and Pollington, Joanne E and Gavin, O Luke and Gunasekaran, Prasad and Ceric, Goran and Forslund, Kristoffer},
	Journal = {Nucleic Acids Research},
	Number = {suppl{\_}1},
	Pages = {D211 - D222},
	Publisher = {Oxford University Press},
	Title = {{The Pfam protein families database}},
	Volume = {38},
	Year = {2010}}

@article{brindefalk2013evolutionary,
	Author = {Brindefalk, Bj{\"{o}}rn and Dessailly, Benoit H and Yeats, Corin and Orengo, Christine and Werner, Finn and Poole, Anthony M},
	Journal = {Nucleic Acids Research},
	Number = {5},
	Pages = {2832--2845},
	Publisher = {Oxford University Press},
	Title = {{Evolutionary history of the TBP-domain superfamily}},
	Volume = {41},
	Year = {2013}}

@article{baxevanis1995variety,
	Author = {Baxevanis, Andreas D and Arents, Gina and Moudrianakis, Evangelos N and Landsman, David},
	Journal = {Nucleic Acids Research},
	Number = {14},
	Pages = {2685--2691},
	Publisher = {Oxford University Press},
	Title = {{A variety of DNA-binding and multimeric proteins contain the histone fold motif}},
	Volume = {23},
	Year = {1995}}

@article{lawit2007yeast,
	Author = {Lawit, Shai J and O'Grady, Kevin and GNOOPurley, William B and Czarnecka-Verner, Eva},
	Journal = {Plant Molecular Biology},
	Number = {1-2},
	Pages = {73--87},
	Publisher = {Springer},
	Title = {{Yeast two-hybrid map of Arabidopsis TFIID}},
	Volume = {64},
	Year = {2007}}

@article{2l92,
	Author = {Gordon, Blair R G and Li, Yifei and Cote, Atina and Weirauch, Matthew T and Ding, Pengfei and Hughes, Timothy R and Navarre, William Wiley and Xia, Bin and Liu, Jun},
	Journal = {Proceedings of the National Academy of Sciences},
	Number = {26},
	Pages = {10690--10695},
	Publisher = {National Acad Sciences},
	Title = {{Structural basis for recognition of AT-rich DNA by unrelated xenogeneic silencing proteins}},
	Volume = {108},
	Year = {2011}}

@article{pereira1997archaeal,
	Author = {Pereira, Suzette L and Grayling, Rowan A and Lurz, Rudi and Reeve, John N},
	Journal = {Proceedings of the National Academy of Sciences},
	Number = {23},
	Pages = {12633--12637},
	Publisher = {National Acad Sciences},
	Title = {{Archaeal nucleosomes}},
	Volume = {94},
	Year = {1997}}

@article{arents1991nucleosomal,
	Author = {Arents, Gina and Burlingame, Rufus W and Wang, Bi-Cheng and Love, Warner E and Moudrianakis, Evangelos N},
	Journal = {Proceedings of the National Academy of Sciences},
	Number = {22},
	Pages = {10148--10152},
	Publisher = {National Acad Sciences},
	Title = {{The nucleosomal core histone octamer at 3.1 \AA\ resolution: a tripartite protein assembly and a left-handed superhelix}},
	Volume = {88},
	Year = {1991}}

@article{hadjithomas2011experimental,
	Author = {Hadjithomas, Michalis and Moudrianakis, Evangelos N},
	Journal = {Proceedings of the National Academy of Sciences},
	Number = {33},
	Pages = {13462--13467},
	Publisher = {National Acad Sciences},
	Title = {{Experimental evidence for the role of domain swapping in the evolution of the histone fold}},
	Volume = {108},
	Year = {2011}}

@article{hoffmann1997considerations,
	Author = {Hoffmann, Alexander and Oelgeschl{\"{a}}ger, Thomas and Roeder, Robert G},
	Journal = {Proceedings of the National Academy of Sciences},
	Number = {17},
	Pages = {8928--8935},
	Publisher = {National Acad Sciences},
	Title = {{Considerations of transcriptional control mechanisms: Do TFIID--core promoter complexes recapitulate nucleosome-like functions?}},
	Volume = {94},
	Year = {1997}}

@article{arents1995histone,
	Author = {Arents, Gina and Moudrianakis, Evangelos N},
	Journal = {Proceedings of the National Academy of Sciences},
	Number = {24},
	Pages = {11170--11174},
	Publisher = {National Acad Sciences},
	Title = {{The histone fold: a ubiquitous architectural motif utilized in DNA compaction and protein dimerization}},
	Volume = {92},
	Year = {1995}}

@article{Bailey2008,
	Author = {Bailey, Lucas J. and McCoy, Jason G. and Phillips, George N. and Fox, Brian G.},
	Isbn = {00278424},
	Journal = {Proceedings of the National Academy of Sciences},
	Noopdoi = {10.1073/pnas.0807948105},
	Noopissn = {1091-6490},
	Noopmonth = {dec},
	Nooppmid = {19033467},
	Noopurl = {http://www.pnas.org/cgi/NOOPdoi/10.1073/pnas.0807948105},
	Number = {49},
	Pages = {19194--19198},
	Title = {{Structural consequences of effector protein complex formation in a diiron hydroxylase.}},
	Volume = {105},
	Year = {2008}}

@article{Hogbom2003,
	Author = {H{\"{o}}gbom, Martin and Galander, Marcus and Andersson, Martin and Kolberg, Matthias and Hofbauer, Wulf and Lassmann, G{\"{u}}nter and Nordlund, P{\"{a}}r and Lendzian, Friedhelm},
	Isbn = {0027-8424},
	Journal = {Proceedings of the National Academy of Sciences},
	Keywords = {PGH{\_}curated},
	Noopdoi = {10.1073/pnas.0536684100},
	Noopissn = {0027-8424},
	Noopmonth = {mar},
	Nooppmid = {12624184},
	Noopurl = {http://www.pnas.org/cgi/NOOPdoi/10.1073/pnas.0536684100 http://www.pnas.org/content/100/6/3209.abstract{\%}5Cnfiles/11909/2003{\_}Proc.{\_}Natl.{\_}Acad.{\_}Sci.{\_}U.S.A.{\_}H{\"{o}}gbom.pdf},
	Number = {6},
	Pages = {3209--3214},
	Title = {{Displacement of the tyrosyl radical cofactor in ribonucleotide reductase obtained by single-crystal high-field EPR and 1.4 {\AA} X-ray data}},
	Volume = {100},
	Year = {2003}}

@article{Voegtli2001,
	Author = {Voegtli, W. C. and Ge, J. and Perlstein, D. L. and Stubbe, J. and Rosenzweig, A. C.},
	Isbn = {0027-8424 (Print)$\backslash$r0027-8424 (Linking)},
	Journal = {Proceedings of the National Academy of Sciences},
	Keywords = {Amino Acid,Amino Acid Sequence,Animals,Catalytic Domain,Crystallography,Dimerization,\textit{Escherichia coli},\textit{Escherichia coli}: enzymology,\textit{Escherichia coli}: genetics,Hydrogen Bonding,Mice,Models,Molecular,Molecular Sequence Data,Protein Subunits,Ribonucleotide Reductases,Ribonucleotide Reductases: chemistry,Ribonucleotide Reductases: genetics,Ribonucleotide Reductases: metabolism,\textit{Saccharomyces cerevisiae},\textit{Saccharomyces cerevisiae}: enzymology,\textit{Saccharomyces cerevisiae}: genetics,Sequence Homology,Static Electricity,X-Ray},
	Noopdoi = {10.1073/pnas.181336398},
	Noopissn = {0027-8424},
	Noopmonth = {aug},
	Nooppmid = {11526233},
	Noopurl = {http://www.pnas.org/cgi/NOOPdoi/10.1073/pnas.181336398 http://www.pubmedcentral.nih.gov/articlerender.fcgi?artid=56917{\&}tool=pmcentrez{\&}rendertype=abstract},
	Number = {18},
	Pages = {10073--8},
	Title = {{Structure of the yeast ribonucleotide reductase Y2Y4 heterodimer.}},
	Volume = {98},
	Year = {2001}}

@article{Zeth2004,
	Author = {Zeth, Kornelius and Offermann, Stefanie and Essen, Lars-Oliver and Oesterhelt, Dieter},
	Isbn = {0027-8424 (Print)$\backslash$r0027-8424 (Linking)},
	Journal = {Proceedings of the National Academy of Sciences},
	Noopdoi = {10.1073/pnas.0401821101},
	Noopissn = {0027-8424},
	Noopmonth = {sep},
	Nooppmid = {15365182},
	Noopurl = {http://www.pnas.org/cgi/NOOPdoi/10.1073/pnas.0401821101},
	Number = {38},
	Pages = {13780--13785},
	Title = {{Iron-oxo clusters biomineralizing on protein surfaces: structural analysis of \textit{Halobacterium salinarum} DpsA in its low- and high-iron states.}},
	Volume = {101},
	Year = {2004}}

@article{sukumaran2015sumtrees,
	Author = {Sukumaran, J and Holder, M T},
	Journal = {available at: https://github. com/jeetsukumaran/Dendrophy},
	Title = {{SumTrees: phylogenetic tree summarization. 4.0. 0}},
	Year = {2015}}

@article{Hindupur,
	Author = {Hindupur, Aditya and Liu, Deqian and Zhao, Yonghong and Bellamy, Henry D. and White, Mark A. and Fox, Robert O.},
	Journal = {Protein Science},
	Noopdoi = {10.1110/ps.062307706},
	Noopissn = {09618368},
	Noopurl = {http://NOOPdoi.wiley.com/10.1110/ps.062307706},
	Number = {11},
	Pages = {2605 - 2611},
	Publisher = {Protein Data Bank, Rutgers University},
	Title = {{The crystal structure of the \textit{Escherichia coli} stress protein YciF}},
	Volume = {15},
	Year = {2006}}

@article{1f1e,
	Author = {Fahrner, Richard L and Cascio, Duilio and Lake, James A and Slesarev, Alexei},
	Journal = {Protein Science},
	Number = {10},
	Pages = {2002--2007},
	Publisher = {Wiley Online Library},
	Title = {{An ancestral nuclear protein assembly: crystal structure of the \textit{Methanopyrus kandleri} histone}},
	Volume = {10},
	Year = {2001}}

@article{Elango2008,
	Author = {Elango, N and Radhakrishnan, Ramaswamy and Froland, Wayne A. and Wallar, Bradley J. and Earhart, Cathleen A. and Lipscomb, John D. and Ohlendorf, Douglas H.},
	Isbn = {0961-8368},
	Journal = {Protein Science},
	Noopdoi = {10.1002/pro.5560060305},
	Noopissn = {0961-8368},
	Noopmonth = {dec},
	Nooppmid = {9070438},
	Noopurl = {http://NOOPdoi.wiley.com/10.1002/pro.5560060305 http://NOOPdoi.wiley.com/10.1002/pro.5560060305{\%}5Cnpapers3://publication/NOOPdoi/10.1002/pro.5560060305},
	Number = {3},
	Pages = {556--568},
	Title = {{Crystal structure of the hydroxylase component of methane monooxygenase from \textit{Methylosinus trichosporium} OB3b.}},
	Volume = {6},
	Year = {1997}}

@article{Dyer2009,
	Author = {Dyer, David H. and Lyle, Karen S. and Rayment, Ivan and Fox, Brian G.},
	Isbn = {0961-8368 (Print)$\backslash$r0961-8368 (Linking)},
	Journal = {Protein Science},
	Keywords = {2004,desaturase,diiron enzymes,fox et al,func-,genome sequencing has suggested,mycobacterium tuberculosis,one of the major,that mycobac-,the acyl-acp desaturases are,tional classes of soluble,x-ray crystallography},
	Noopdoi = {10.1110/ps.041288005},
	Noopissn = {0961-8368},
	Noopmonth = {jan},
	Nooppmid = {15929999},
	Noopurl = {http://NOOPdoi.wiley.com/10.1110/ps.041288005},
	Number = {6},
	Pages = {1508--1517},
	Title = {{X-ray structure of putative acyl-ACP desaturase DesA2 from \textit{Mycobacterium tuberculosis} H37Rv.}},
	Volume = {14},
	Year = {2005}}

@article{Havukainen2008,
	Author = {Havukainen, Heli and Haataja, Sauli and Kauko, Anni and Pulliainen, Arto T. and Salminen, Annika and Haikarainen, Teemu and Finne, Jukka and Papageorgiou, Anastassios C.},
	Isbn = {1469-896X (Electronic)$\backslash$n0961-8368 (Linking)},
	Journal = {Protein Science},
	Keywords = {Amino Acid,Amino Acid Sequence,Bacterial,Bacterial Proteins,Bacterial Proteins: chemistry,Bacterial Proteins: genetics,Bacterial Proteins: metabolism,Binding Sites,Ceruloplasmin,Ceruloplasmin: antagonists {\&} inhibitors,Crystallography,DNA-Binding Proteins,DNA-Binding Proteins: chemistry,DNA-Binding Proteins: genetics,DNA-Binding Proteins: metabolism,Ferritins,Ferritins: metabolism,Genes,Histidine,Histidine: chemistry,Humans,Models,Molecular,Molecular Sequence Data,Protein Binding,Sequence Homology,Streptococcus suis,Streptococcus suis: chemistry,Streptococcus suis: genetics,Streptococcus suis: isolation {\&} purification,Streptococcus suis: metabolism,Terbium,Terbium: chemistry,Terbium: metabolism,Water,Water: chemistry,X-Ray,Zinc,Zinc: chemistry,Zinc: metabolism},
	Noopdoi = {10.1110/ps.036236.108},
	Noopissn = {1469-896X},
	Noopmonth = {sep},
	Nooppmid = {18552126},
	Noopurl = {http://NOOPdoi.wiley.com/10.1110/ps.036236.108 http://www.pubmedcentral.nih.gov/articlerender.fcgi?artid=2525527{\&}tool=pmcentrez{\&}rendertype=abstract},
	Number = {9},
	Pages = {1513--21},
	Title = {{Structural basis of the zinc- and terbium-mediated inhibition of ferroxidase activity in Dps ferritin-like proteins.}},
	Volume = {17},
	Year = {2008}}

@article{Rosenzweig1997,
	Author = {Rosenzweig, A C and Brandstetter, H and Whittington, D A and Nordlund, P and Lippard, S J and Frederick, C A},
	Journal = {Proteins},
	Noopissn = {0887-3585},
	Noopmonth = {oct},
	Nooppmid = {9329079},
	Noopurl = {http://www.ncbi.nlm.nih.gov/pubmed/9329079},
	Number = {2},
	Pages = {141--52},
	Title = {{Crystal structures of the methane monooxygenase hydroxylase from \textit{Methylococcus capsulatus} (Bath): implications for substrate gating and component interactions.}},
	Volume = {29},
	Year = {1997}}

@article{Thumiger,
	Author = {Thumiger, Anton and Polenghi, Alessandra and Papinutto, Elena and Battistutta, Roberto and Montecucco, Cesare and Zanotti, Giuseppe},
	Isbn = {1097-0134},
	Journal = {Proteins: Structure, Function and Genetics},
	Noopdoi = {10.1002/prot.20828},
	Noopissn = {08873585},
	Nooppmid = {16345079},
	Number = {3},
	Pages = {827--830},
	Publisher = {Protein Data Bank, Rutgers University},
	Title = {{Crystal structure of antigen TpF1 from \textit{Treponema pallidum}}},
	Volume = {62},
	Year = {2006}}

@article{1r4v,
	Author = {Qiu, Yang and Tereshko, Valentina and Kim, Youngchang and Zhang, Rongguang and Collart, Frank and Yousef, Mohammed and Kossiakoff, Anthony and Joachimiak, Andrzej},
	Journal = {Proteins: Structure, Function, and Bioinformatics},
	Number = {1},
	Pages = {8--16},
	Publisher = {Wiley Online Library},
	Title = {{The crystal structure of Aq{\_}328 from the hyperthermophilic bacteria \textit{Aquifex aeolicus} shows an ancestral histone fold}},
	Volume = {62},
	Year = {2006}}

@article{Cooley2011,
	Author = {Cooley, Richard B. and Rhoads, Timothy W. and Arp, Daniel J. and Karplus, P. Andrew},
	Isbn = {1095-9203 (Electronic) 0036-8075 (Linking)},
	Journal = {Science},
	Keywords = {Binding Sites,Crystallography,Cyanophora,Cyanophora: chemistry,Cyanophora: metabolism,Iron,Iron: chemistry,Metalloproteins,Metalloproteins: chemistry,Metalloproteins: metabolism,Oxygen,Oxygen: chemistry,Phenylalanine,Phenylalanine: chemistry,Plant Proteins,Plant Proteins: chemistry,Plant Proteins: metabolism,Protein Conformation,Protein Structure,Secondary,Valine,Valine: chemistry,X-Ray},
	Noopdoi = {10.1126/science.1205687},
	Noopissn = {0036-8075},
	Noopmonth = {may},
	Nooppmid = {21596985},
	Noopurl = {http://www.sciencemag.org/cgi/NOOPdoi/10.1126/science.1205687 http://www.pubmedcentral.nih.gov/articlerender.fcgi?artid=3736988{\&}tool=pmcentrez{\&}rendertype=abstract{\%}5Cnhttp://www.sciencemag.org/cgi/NOOPdoi/10.1126/science.1205687},
	Number = {6032},
	Pages = {929--929},
	Title = {{A diiron protein autogenerates a valine-phenylalanine cross-link}},
	Volume = {332},
	Year = {2011}}

@article{Hogbom2004,
	Author = {Hogbom, M.},
	Isbn = {1095-9203 (Electronic)$\backslash$r0036-8075 (Linking)},
	Journal = {Science},
	Noopdoi = {10.1126/science.1098419},
	Noopissn = {0036-8075},
	Noopmonth = {jul},
	Nooppmid = {15247479},
	Noopurl = {http://www.sciencemag.org/cgi/NOOPdoi/10.1126/science.1098419},
	Number = {5681},
	Pages = {245--248},
	Title = {{The radical site in chlamydial ribonucleotide reductase defines a new R2 subclass}},
	Volume = {305},
	Year = {2004}}

@inproceedings{mcainsh2011ccan,
	Author = {McAinsh, Andrew D and Meraldi, Patrick},
	Booktitle = {Seminars in Cell {\&} Developmental Biology},
	Number = {9},
	Organization = {Elsevier},
	Pages = {946--952},
	Title = {{The CCAN complex: linking centromere specification to control of kinetochore--microtubule dynamics}},
	Volume = {22},
	Year = {2011}}

@article{3v9r,
	Author = {Yang, Hui and Zhang, Tianlong and Tao, Ye and Wu, Lijing and Li, Hong-tao and Zhou, Jin-qiu and Zhong, Chen and Ding, Jianping},
	Journal = {Structure},
	Number = {2},
	Pages = {364--370},
	Publisher = {Elsevier},
	Title = {{\textit{Saccharomyces cerevisiae} MHF complex structurally resembles the histones (H3-H4) 2 heterotetramer and functions as a heterotetramer}},
	Volume = {20},
	Year = {2012}}

@article{Johnson2005,
	Author = {Johnson, Eric and Cascio, Duilio and Sawaya, Michael R. and Gingery, Mari and Schr{\"{o}}der, Imke},
	Isbn = {0969-2126 (Print)$\backslash$r0969-2126 (Linking)},
	Journal = {Structure},
	Noopdoi = {10.1016/j.str.2005.01.019},
	Noopissn = {09692126},
	Noopmonth = {apr},
	Nooppmid = {15837202},
	Noopurl = {http://linkinghub.elsevier.com/retrieve/pii/S0969212605000821},
	Number = {4},
	Pages = {637--648},
	Title = {{Crystal structures of a tetrahedral open pore ferritin from the hyperthermophilic archaeon \textit{Archaeoglobus fulgidus}}},
	Volume = {13},
	Year = {2005}}

@article{4g91,
	Author = {Huber, Eva M and Scharf, Daniel H and Hortschansky, Peter and Groll, Michael and Brakhage, Axel A},
	Journal = {Structure},
	Number = {10},
	Pages = {1757--1768},
	Publisher = {Elsevier},
	Title = {{DNA minor groove sensing and widening by the CCAAT-binding complex}},
	Volume = {20},
	Year = {2012}}

@article{strimmer1996accuracy,
	Author = {Strimmer, Korbinian and von Haeseler, Arndt},
	Journal = {Systematic Biology},
	Number = {4},
	Pages = {516--523},
	Publisher = {Society of Systematic Biologists},
	Title = {{Accuracy of neighbor joining for n-taxon trees}},
	Volume = {45},
	Year = {1996}}

@article{graybeal1998better,
	Author = {Graybeal, Anna},
	Journal = {Systematic Biology},
	Pages = {9--17},
	Publisher = {JSTOR},
	Title = {{Is it better to add taxa or characters to a difficult phylogenetic problem?}},
	Year = {1998}}

@article{1id3,
	Author = {White, Cindy L and Suto, Robert K and Luger, Karolin},
	Journal = {The EMBO Journal},
	Number = {18},
	Pages = {5207--5218},
	Publisher = {EMBO Press},
	Title = {{Structure of the yeast nucleosome core particle reveals fundamental changes in internucleosome interactions}},
	Volume = {20},
	Year = {2001}}

@article{kamashev2000histone,
	Author = {Kamashev, D and Rouviere-Yaniv, J},
	Journal = {The EMBO Journal},
	Number = {23},
	Pages = {6527--6535},
	Publisher = {EMBO Press},
	Title = {{The histone-like protein HU binds specifically to DNA recombination and repair intermediates}},
	Volume = {19},
	Year = {2000}}

@article{Lindqvist1996,
	Author = {Lindqvist, Y and Huang, W and Schneider, G and Shanklin, J},
	Journal = {The EMBO Journal},
	Noopissn = {0261-4189},
	Noopmonth = {aug},
	Nooppmid = {8861937},
	Noopurl = {http://www.ncbi.nlm.nih.gov/pubmed/8861937 http://www.pubmedcentral.nih.gov/articlerender.fcgi?artid=PMC452130},
	Number = {16},
	Pages = {4081--92},
	Title = {{Crystal structure of $\delta$9 stearoyl-acyl carrier protein desaturase from castor seed and its relationship to other di-iron proteins.}},
	Volume = {15},
	Year = {1996}}

@article{1p51,
	Author = {Swinger, Kerren K and Lemberg, Kathryn M and Zhang, Ying and Rice, Phoebe A},
	Journal = {The EMBO Journal},
	Number = {14},
	Pages = {3749--3760},
	Publisher = {EMBO Press},
	Title = {{Flexible DNA bending in HU--DNA cocrystal structures}},
	Volume = {22},
	Year = {2003}}

@article{Smith1991,
	Author = {Smith, S and Stillman, B},
	Isbn = {0261-4189 (Print)$\backslash$r0261-4189 (Linking)},
	Journal = {The EMBO Journal},
	Noopissn = {0261-4189},
	Noopmonth = {apr},
	Nooppmid = {1849080},
	Noopurl = {http://www.ncbi.nlm.nih.gov/pubmed/1849080 http://www.pubmedcentral.nih.gov/articlerender.fcgi?artid=PMC452741 http://www.ncbi.nlm.nih.gov/pubmed/1849080{\%}5Cnhttp://www.pubmedcentral.nih.gov/articlerender.fcgi?artid=PMC452741},
	Number = {4},
	Pages = {971--80},
	Publisher = {European Molecular Biology Organization},
	Title = {{Stepwise assembly of chromatin during DNA replication in vitro.}},
	Volume = {10},
	Year = {1991}}

@article{Takagi1998,
	Author = {Takagi, H and Shi, D and Ha, Y and Allewell, N M and Theil, E C},
	Journal = {The Journal of Biological Chemistry},
	Noopissn = {0021-9258},
	Noopmonth = {jul},
	Nooppmid = {9668036},
	Noopurl = {http://www.ncbi.nlm.nih.gov/pubmed/9668036},
	Number = {30},
	Pages = {18685--8},
	Title = {{Localized unfolding at the junction of three ferritin subunits. A mechanism for iron release?}},
	Volume = {273},
	Year = {1998}}

@article{sullivan1994human,
	Author = {Sullivan, Kevin F and Hechenberger, Mirko and Masri, Khaled},
	Journal = {The Journal of Cell Biology},
	Number = {3},
	Pages = {581--592},
	Publisher = {Rockefeller University Press},
	Title = {{Human CENP-A contains a histone H3 related histone fold domain that is required for targeting to the centromere.}},
	Volume = {127},
	Year = {1994}}

@article{nogales2017structural,
	Author = {Nogales, Eva and Fang, Jie and Louder, Robert K},
	Journal = {Transcription},
	Number = {1},
	Pages = {55--60},
	Publisher = {Taylor {\&} Francis},
	Title = {{Structural dynamics and DNA interaction of human TFIID}},
	Volume = {8},
	Year = {2017}}

@article{gangloff2001histone,
	Author = {Gangloff, Yann-Ga{\"{e}}l and Romier, Christophe and Thuault, Sylvie and Werten, Sebastiaan and Davidson, Irwin},
	Journal = {Trends in Biochemical Sciences},
	Number = {4},
	Pages = {250--257},
	Publisher = {Elsevier},
	Title = {{The histone fold is a key structural motif of transcription factor TFIID}},
	Volume = {26},
	Year = {2001}}

@book{efron1994introduction,
	Author = {Efron, Bradley and Tibshirani, Robert J},
	Publisher = {CRC press},
	Title = {{An introduction to the bootstrap}},
	Year = {1994}}

@book{appling2015biochemistry,
	Author = {Appling, Dean R and Anthony-Cahill, Spencer J and Mathews, Christopher K},
	Publisher = {Pearson},
	Title = {{Biochemistry: Concepts and Connections}},
	Year = {2015}}

@article{orengo1997cath,
	Author = {Orengo, Christine A and Michie, AD and Jones, S and Jones, David T and Swindells, MB and Thornton, Janet M},
	Journal = {Structure},
	Number = {8},
	Pages = {1093--1109},
	Publisher = {Elsevier},
	Title = {CATH--a hierarchic classification of protein domain structures},
	Volume = {5},
	Year = {1997}}

@article{humphrey1996vmd,
	Author = {Humphrey, William and Dalke, Andrew and Schulten, Klaus},
	Journal = {Journal of Molecular Graphics},
	Number = {1},
	Pages = {33--38},
	Publisher = {Elsevier},
	Title = {VMD: visual molecular dynamics},
	Volume = {14},
	Year = {1996}}

@article{phillips2005scalable,
	Author = {Phillips, James C and Braun, Rosemary and Wang, Wei and Gumbart, James and Tajkhorshid, Emad and Villa, Elizabeth and Chipot, Christophe and Skeel, Robert D and Kale, Laxmikant and Schulten, Klaus},
	Journal = {Journal of Computational Chemistry},
	Number = {16},
	Pages = {1781--1802},
	Publisher = {Wiley Online Library},
	Title = {{Scalable molecular dynamics with NAMD}},
	Volume = {26},
	Year = {2005}}

@article{ryckaert1977numerical,
	Author = {Ryckaert, Jean-Paul and Ciccotti, Giovanni and Berendsen, Herman JC},
	Journal = {Journal of Computational Physics},
	Number = {3},
	Pages = {327--341},
	Publisher = {Elsevier},
	Title = {Numerical integration of the cartesian equations of motion of a system with constraints: molecular dynamics of n-alkanes},
	Volume = {23},
	Year = {1977}}

@article{Cobessi2002,
	Author = {Cobessi, D and Huang, L S and Ban, M and Pon, N G and Daldal, F and Berry, E A},
	Journal = {Acta crystallographica. Section D, Biological crystallography},
	Noopdoi = {10.1107/S0907444901017267},
	Noopissn = {0907-4449},
	Noopmonth = {jan},
	Nooppmid = {11752777},
	Noopurl = {http://www.ncbi.nlm.nih.gov/pubmed/11752777 http://www.pubmedcentral.nih.gov/articlerender.fcgi?artid=PMC4615704 http://scripts.iucr.org/cgi-bin/paper?S0907444901017267},
	Number = {Pt 1},
	Pages = {29--38},
	Title = {{The 2.6 \AA\ resolution structure of \textit{Rhodobacter capsulatus} bacterioferritin with metal-free dinuclear site and heme iron in a crystallographic 'special position'.}},
	Volume = {58},
	Year = {2002}}

@article{Andersson2009,
	Author = {Andersson, Charlotta S. and H{\"{o}}gbom, Martin},
	Isbn = {1091-6490 (Electronic)$\backslash$n0027-8424 (Linking)},
	Journal = {Proceedings of the National Academy of Sciences},
	Noopdoi = {10.1073/pnas.0812971106},
	Noopissn = {0027-8424},
	Noopmonth = {apr},
	Nooppmid = {19321420},
	Noopurl = {http://www.pnas.org/cgi/NOOPdoi/10.1073/pnas.0812971106},
	Number = {14},
	Pages = {5633--5638},
	Title = {{A \textit{Mycobacterium tuberculosis} ligand-binding Mn/Fe protein reveals a new cofactor in a remodeled R2-protein scaffold.}},
	Volume = {106},
	Year = {2009}}

@article{sato2007structure,
	Author = {Sato, Yoshiteru and Maeda, Yohei and Shimizu, Satoru and Hossain, Md Tofazzal and Ubukata, Souichirou and Suzuki, Kaoru and Sekiguchi, Takeshi and Takenaka, Akio},
	Journal = {Acta Crystallographica Section D: Biological Crystallography},
	Number = {10},
	Pages = {1042--1047},
	Publisher = {International Union of Crystallography},
	Title = {{Structure of the nondiscriminating aspartyl-tRNA synthetase from the crenarchaeon \textit{Sulfolobus tokodaii} strain 7 reveals the recognition mechanism for two different tRNA anticodons}},
	Volume = {63},
	Year = {2007}}

@article{cardoso2006non,
	Author = {Cardoso, Alexander Machado and Polycarpo, Carla and Martins, Orlando Bonif{\'a}cio and Soll, Dieter},
	Journal = {RNA Biology},
	Number = {3},
	Pages = {110--114},
	Publisher = {Taylor \& Francis},
	Title = {A non-discriminating aspartyl-tRNA synthetase from \textit{Halobacterium salinarum}},
	Volume = {3},
	Year = {2006}}

@article{illergaard2009structure,
	Author = {Illerg{\aa}rd, Kristoffer and Ardell, David H and Elofsson, Arne},
	Journal = {Proteins: Structure, Function, and Bioinformatics},
	Number = {3},
	Pages = {499--508},
	Publisher = {Wiley Online Library},
	Title = {Structure is three to ten times more conserved than sequence --- a study of structural response in protein cores},
	Volume = {77},
	Year = {2009}}

@article{panchenko2005evolutionary,
	Author = {Panchenko, Anna R and Wolf, Yuri I and Panchenko, Larisa A and Madej, Thomas},
	Journal = {Proteins: Structure, Function, and Bioinformatics},
	Number = {3},
	Pages = {535--544},
	Publisher = {Wiley Online Library},
	Title = {Evolutionary plasticity of protein families: coupling between sequence and structure variation},
	Volume = {61},
	Year = {2005}}

@article{reeve2004archaeal,
	Author = {Reeve, J N and Bailey, K A and Li, W T and Marc, F and Sandman, K and Soares, D J},
	Journal = {Biochemical Society Transactions},
	Noopdoi = {10.1042/bst0320227},
	Noopmonth = {apr},
	Noopurl = {https://doi.org/10.1042/bst0320227},
	Number = {2},
	Pages = {227--230},
	Publisher = {Portland Press Ltd.},
	Title = {Archaeal histones: structures, stability and {DNA} binding},
	Volume = {32},
	Year = {2004}}

@article{cuff2011,
	Author = {Cuff, M E and Xu, X and Cui, H and Edwards, A and Savchenko, A and Joachimiak, A},
	Noopdoi = {10.2210/pdb3qvo/pdb},
	Noopjournal = {To be published},
	Noopmonth = {jun},
	Noopurl = {https://doi.org/10.2210/pdb3qvo/pdb},
	Publisher = {Protein Data Bank, Rutgers University},
	Title = {{PDB ID: 3qvo, Structure of a Rossmann-fold {\{}NAD{\}}(P)-binding family protein from Shigella flexneri.}},
	Year = {2011}}

@article{5EKD,
	Author = {Williams, T and Carter, C},
	Noopjournal = {To be published},
	Noopurl = {http://www.rcsb.org/pdb/explore/explore.do?structureId=5ekd},
	Title = {{PDB ID: 5ekd, Binding of Mg2+ATP enhances inhibition of human mitochondrial tryptophanyl-tRNA synthetase by indolmycin}},
	Year = {2015}}

@article{4ZAJ,
	Author = {Smith, A and Rosenzweig, A},
	Noopjournal = {To be published},
	Noopurl = {http://www.rcsb.org/pdb/explore/explore.do?structureId=4ZAJ},
	Title = {{PDB ID: 4zaj, 2.2 \AA\ crystal structure of a human arginyl-tRNA synthetase}},
	Year = {2014}}

@article{5V0I,
	Author = {{Center for Structural Genomics of Infectious Diseases}},
	Noopjournal = {To be published},
	Noopurl = {http://www.rcsb.org/pdb/explore/explore.do?structureId=5V0I},
	Title = {{PDB ID: 5v0i, Crystal Structure of tryptophanyl-tRNA Synthetase from \textit{Escherichia coli} Complexed with AMP and Tryptophan}},
	Year = {2017}}

@article{JCSGa,
	Author = {{Joint Center for Structural Genomics}},
	Noopdoi = {10.2210/PDB3EZ0/PDB},
	Noopjournal = {To be published},
	Noopurl = {http://www.rcsb.org/pdb/explore/explore.do?structureId=3ez0 http://www.rcsb.org/pdb/explore/explore.do?structureId=3lyg},
	Title = {{PDB ID: 3ez0, Crystal structure of NTF2-like protein of unknown function (YP{\_}270605.1) from \textit{Colwellia psychrerythraea} 34H at 1.61 \AA\ resolution}},
	Year = {2010}}

@article{JCSGe,
	Author = {{Joint Center for Structural Genomics}},
	Noopdoi = {10.2210/PDB2OH3/PDB},
	Noopjournal = {To be published},
	Noopurl = {http://www.rcsb.org/pdb/explore/explore.do?structureId=2oh3},
	Title = {{PDB ID: 2oh3, Crystal structure of COG1633: Uncharacterized conserved protein (ZP{\_}00055496.1) from \textit{Magnetospirillum magnetotacticum} MS-1 at 2.00 \AA\ resolution}},
	Year = {2007}}

@article{Hortolan,
	Author = {Hortolan, L. and Saintout, N. and Granier, G. and Langlois d'Estaintot, B. and Manigand, C. and Mizunoe, Y. and Wai, S.N. and Gallois, B. and Precigoux, G.},
	Noopdoi = {10.2210/pdb1krq/pdb},
	Noopjournal = {To be published},
	Noopurl = {http://www.rcsb.org/pdb/explore/explore.do?structureId=1krq},
	Publisher = {Protein Data Bank, Rutgers University},
	Title = {{PDB ID: 1krq, Crystal structure analysis of \textit{Campylobacter jejuni} ferritin}},
	Year = {2002}}

@article{Ramagopal,
	Author = {Ramagopal, U.A and Rutter, M and Adams, J and Toro, R and Groshong, C and Sauder, J.M and Burley, S.K and Almo, S.C.},
	Noopdoi = {10.2210/PDB2QF9/PDB},
	Noopjournal = {To be published},
	Noopurl = {http://www.rcsb.org/pdb/explore/explore.do?structureId=2qf9},
	Title = {{PDB ID: 2qf9, Structure of putative secreted protein DUF305 from \textit{Streptomyces coelicolor}.}},
	Year = {2007}}

@article{WELIN,
	Author = {Welin, M. and Ogg, D. and Arrowsmith, C. and Berglund, H. and Busam, R. and Collins, R. and Edwards, A. and Ehn, M. and Flodin, S. and Flores, A. and Graslund, S. and Hammarstrom, M. and Hallberg, B.M. and {Holmberg Schiavone}, L. and Hogbom, M. and Kotenyova, T. and Magnusdottir, A. and Moche, M. and Nilsson-Ehle, P. and Nyman, T. and Persson, C. and Sagemark, J. and Sundstrom, M. and Stenmark, P. and Uppenberg, J. and Thorsell, A.G. and {Van Den Berg}, S. and Wallden, K. and Weigelt, J. and Norlund, P.},
	Noopdoi = {10.2210/pdb2uw2/pdb},
	Noopjournal = {To be published},
	Noopurl = {http://www.rcsb.org/pdb/explore/explore.do?structureId=2uw2},
	Publisher = {Protein Data Bank, Rutgers University},
	Title = {{PDB ID: 2uw2, Crystal structure of human ribonucleotide reductase subunit R2}},
	Year = {2007}}

@misc{JCSGg,
	Author = {{Joint Center for Structural Genomics}},
	Booktitle = {To be published},
	Noopdoi = {10.2210/pdb2rcc/pdb},
	Noopurl = {http://www.rcsb.org/pdb/explore/explore.do?structureId=2rcc http://www.rcsb.org/pdb/explore/explore.do?structureId=2RCC},
	Title = {{PDB ID: 2rcc, Crystal structure of putative class I ribonucleotide reductase (NP{\_}241368.1) from \textit{Bacillus halodurans} at 1.90 \AA\ resolution}},
	Year = {2007}}

@article{JCSGb,
	Author = {{Joint Center for Structural Genomics}},
	Noopdoi = {10.2210/pdb4h0a/pdb},
	Noopjournal = {To be published},
	Noopurl = {http://www.rcsb.org/pdb/explore/explore.do?structureId=2oc5 http://www.rcsb.org/pdb/explore/explore.do?structureId=4H0A},
	Title = {{PDB ID: 4h0a, Crystal structure of a hypothetical protein (SAV1118) from \textit{Staphylococcus aureus} subsp. aureus Mu50 at 1.90 \AA\ resolution}},
	Year = {2012}}

@article{Osipiuk,
	Author = {Osipiuk, J and Evdokimova, E and Kudritska, M and Savchenko, A and Edwards, A and Joachimiak, A.},
	Noopdoi = {10.2210/PDB2GYQ/PDB},
	Noopjournal = {To be published},
	Noopurl = {http://www.rcsb.org/pdb/explore/explore.do?structureId=2gyq},
	Title = {{PDB ID: 2gyq, X-ray crystal structure of YcfI protein, a putative structural protein from \textit{Rhodopseudomonas palustris}.}},
	Year = {2006}}

@article{Yu,
	Author = {Yu, M and Bursey, E.H and Radhakannan, T and Kim, C.Y and Kaviratne, T and Woodruff, T and Segelke, B.W and Lekin, T and Toppani, D and Terwilliger, T.C and Hung, L.W.},
	Noopdoi = {10.2210/PDB2IB0/PDB},
	Noopjournal = {To be published},
	Noopurl = {http://www.rcsb.org/pdb/explore/explore.do?structureId=2ib0},
	Title = {{PDB ID: 2ib0, Crystal structure of a conserved hypothetical protein, rv2844, from \textit{Mycobacterium tuberculosis}}},
	Year = {2006}}

@article{Fu,
	Author = {Fu, Z.-Q and Liu, Z.-J and Lee, D and Kelley, L and Chen, L and Tempel, W and Shah, N and Horanyi, P and Lee, H.S and Habel, J and Dillard, B.D and Nguyen, D and Chang, S.-H and Zhang, H and Chang, J and Sugar, F.J and Poole, F.L and Jr, Jenney and F.E and Adams, M.W.W and Rose, J.P and Wang, B.-C.},
	Noopdoi = {10.2210/PDB2FZF/PDB},
	Noopjournal = {To be published},
	Noopurl = {http://www.rcsb.org/pdb/explore/explore.do?structureId=2fzf},
	Title = {{PDB ID: 2fzf, Hypothetical protein Pfu-1136390-001 From \textit{Pyrococcus furiosus}}},
	Year = {2006}}

@article{Ebihara,
	Author = {Ebihara, A and Yokoyama, S and Kuramitsu, S.},
	Noopdoi = {10.2210/PDB2CWL/PDB},
	Noopjournal = {To be published},
	Noopurl = {http://www.rcsb.org/pdb/explore/explore.do?structureId=2cwl},
	Title = {{PDB ID: 2cwl, Structural and functional analysis of pseudocatalase from \textit{Thermus thermophilus} HB8}},
	Year = {2005}}

@article{Luo2001,
	Author = {Luo, J. and Liu, D. and White, M.A. and Fox, R.O.},
	Noopdoi = {10.2210/pdb1jre/pdb},
	Noopjournal = {To be published},
	Noopurl = {http://www.rcsb.org/pdb/explore/explore.do?structureId=1JRE},
	Publisher = {Protein Data Bank, Rutgers University},
	Title = {{PDB ID: 1jre, DNA protection and binding by \textit{Escherichia coli} DPS protein}},
	Year = {2001}}

@article{JCSGd,
	Author = {{Joint Center for Structural Genomics}},
	Noopdoi = {10.2210/PDB2ITB/PDB},
	Noopjournal = {To be published},
	Noopurl = {http://www.rcsb.org/pdb/explore/explore.do?structureId=2itb},
	Title = {{PDB ID: 2itb, Crystal structure of putative tRNA-(ms(2)io(6)a)-hydroxylase (NP{\_}744337.1) from \textit{Pseudomonas Putida} KT2440 at 2.05 \AA\ resolution}},
	Year = {2006}}

@article{SSGCID,
	Author = {{Seattle Structural Genomics Center for Infectious Disease}},
	Noopdoi = {10.2210/PDB3IX6/PDB},
	Noopjournal = {To be published},
	Noopurl = {http://www.rcsb.org/pdb/explore/explore.do?structureId=3fvb},
	Title = {{PDB ID: 3ix6, Crystal structure of thymidylate synthase thyA from \textit{Brucella melitensis}}},
	Year = {2009}}

@article{Zhang,
	Author = {Zhang, R and Joachimiak, A and Edwards, A and Savchenko, A and Skarina, T.},
	Noopdoi = {10.2210/PDB1OTK/PDB},
	Noopjournal = {To be published},
	Noopurl = {http://www.rcsb.org/pdb/explore/explore.do?structureId=1otk},
	Title = {{PDB ID: 1otk, The 2 A crystal structure of protein paaC from \textit{Escherichia coli}}},
	Year = {2003}}

@article{JCSGc,
	Author = {{Joint Center for Structural Genomics}},
	Noopdoi = {10.2210/PDB3FSE/PDB},
	Noopjournal = {To be published},
	Noopurl = {http://www.rcsb.org/pdb/explore/explore.do?structureId=3fse},
	Title = {{PDB ID: 3fse, Crystal structure of two-domain protein containing DJ-1/ThiJ/PfpI-like and ferritin-like domains. (YP{\_}324989.1) from \textit{Anabaena variabilis} ATCC 29413 at 1.90 \AA\ resolution}},
	Year = {2009}}

@article{4n1v,
	Author = {Boyko, K M and Gorbacheva, M A and Rakitina, T V and Korgenevsky, D A and Kamashev, D E and Vanyushkina, A A and Lipkin, A V and Popov, V O},
	Noopjournal = {To be published},
	Title = {{PDB ID: 4n1v, Structure of micoplasma DNA binding HU protein}},
	Year = {2013}}

@article{3rhi,
	Author = {Osipiuk, J and Makowska-Grzyska, M and Hasseman, J and Anderson, W F and Joachimiak, A},
	Noopjournal = {To be published},
	Title = {{PDB ID: 3rhi, DNA-binding protein HU from \textit{Bacillus anthracis}}},
	Year = {2011}}

@article{2jr1,
	Author = {Rosselli, L K and Sforca, M L and Souza, A P and Zeri, A C},
	Noopjournal = {To be published},
	Title = {{PDB ID: 2jr1, Solution structure of the DNA binding domain of a nucleoid-associated protein, H-NS, from the phytopathogen \textit{Xylella fastidiosa}}},
	Year = {2007}}

@article{1wwi,
	Author = {Wang, H and Murayama, K and Terada, T and Chen, L and Liu, Z J and Wang, B C and Shirouzu, M and Kuramitsu, S and Yokoyama, S},
	Noopjournal = {To be published},
	Title = {{PDB ID: 1wwi, Crystal structure of ttk003001566 from \textit{Thermus thermophilus} HB8}},
	Year = {2005}}

@article{2nqb,
	Author = {Chakravarthy, S and Luger, K},
	Noopjournal = {To be published},
	Title = {{PDB ID: 2nqb, Comparative analysis of nucleosome structures from different species}},
	Year = {2006}}

@article{4fmr,
	Author = {{Joint Center for Structural Genomics}},
	Noopjournal = {To be published},
	Title = {{PDB ID: 4fmr, Crystal structure of a hypothetical protein (BVU{\_}2165) from \textit{Bacteroides vulgatus} ATCC 8482 at 2.25 \AA\ resolution}},
	Year = {2012}}

@article{Luo2003,
	Author = {Luo, J. and Liu, D. and White, M.A. and Fox, R.O.},
	Noopdoi = {10.2210/pdb1jts/pdb},
	Noopjournal = {To be published},
	Noopurl = {http://www.rcsb.org/pdb/explore/explore.do?structureId=1JTS},
	Publisher = {Protein Data Bank, Rutgers University},
	Title = {{PDB ID: 1jts, DNA protection and binding by \textit{Escherichia coli} DPS protein}},
	Year = {2003}}

@article{Kim,
	Author = {Kim, Y and Joachimiak, G and Wu, R and Patterson, S and Gornicki, P and Joachimiak, A.},
	Noopdoi = {10.2210/PDB2QQY/PDB},
	Noopjournal = {To be published},
	Noopurl = {http://www.rcsb.org/pdb/explore/explore.do?structureId=2qqy},
	Title = {{PDB ID: 2qqy, Crystal Structure of Ferritin like, Diiron-carboxylate Proteins from \textit{Bacillus anthracis} str. Ames.}},
	Year = {2007}}

@article{JCSG,
	Author = {{{Joint Center for Structural Genomics}}},
	Noopdoi = {10.2210/PDB1VLG/PDB},
	Noopjournal = {To be published},
	Noopurl = {http://www.rcsb.org/pdb/explore/explore.do?structureId=1vlg http://www.rcsb.org/pdb/explore/explore.do?structureId=1VPX},
	Title = {{PDB ID: 1vlg, Crystal structure of transaldolase (EC 2.2.1.2) (TM0295) from \textit{Thermotoga maritima} at 2.40 \AA\ resolution}},
	Year = {2004}}
